# Supplementary material for: Ectopically expressed glutaredoxin ROXY19 negatively regulates the detoxification pathway in Arabidopsis thaliana
Source: BMC Plant Biol. 2016 Sep 13;16(1):200. doi: 10.1186/s12870-016-0886-1 (PMC5022239; doi:10.1186/s12870-016-0886-1)
Supplement: Additional file 2: Table S2. — Microarray data of genes with lower expression levels (FC < 0.74, p < 0.05) in 35S:ROXY19 plants as compared to control plants. The table contains the gene identity (AGI), description, the mean expression values of four independent biological replicates of the genotypes Col-0, 35S:GRXC2, 35S:ROXY19 SSMS, 35S:ROXY19#8 and 35S:ROXY19#12, and the ratios (FC, fold changes, log2) of the transcript levels in the transgenic lines with respect to Col-0 and the corresponding p-values. (XLSX 305 kb) [file 12870_2016_886_MOESM2_ESM.xlsx]

## Sheet: 132 down in 8 and 12
Identifier	Identifier	Description	1Col-0_Wirtz_04022015_1Col-0_(AraGene-1_0-st).CEL	2Col-0_Wirtz_04022015_2Col-0_(AraGene-1_0-st).CEL	3Col-0_Wirtz_04022015_3Col-0_(AraGene-1_0-st).CEL	4Col-0_Wirtz_04022015_4Col-0_(AraGene-1_0-st).CEL	Col	1GRX370_Wirtz_04022015_1GRX370-1-6_(AraGene-1_0-st).CEL	2GRX370_Wirtz_04022015_2GRX370-1-6_(AraGene-1_0-st).CEL	3GRX370_Wirtz_04022015_3GRX370-1-6_(AraGene-1_0-st).CEL	4GRX370_Wirtz_04022015_4GRX370-1-6_(AraGene-1_0-st).CEL	GRX370	1SSMS9_Wirtz_04022015_1SSMS-9-1_(AraGene-1_0-st).CEL	2SSMS9_Wirtz_04022015_2SSMS-9-1_(AraGene-1_0-st).CEL	3SSMS9_Wirtz_04022015_3SSMS-9-1_(AraGene-1_0-st).CEL	4SSMS9_Wirtz_04022015_4CCMC-12-2_(AraGene-1_0-st).CEL	SSMS9	1CCMC8_Wirtz_04022015_1CCMC-8-4_(AraGene-1_0-st).CEL	2CCMC8_Wirtz_04022015_2CCMC-8-4_(AraGene-1_0-st).CEL	3CCMC8_Wirtz_04022015_3CCMC-8-4_(AraGene-1_0-st).CEL	4CCMC8_Wirtz_04022015_4CCMC-8-4_(AraGene-1_0-st).CEL	CCMC8	1CCMC12_Wirtz_04022015_1CCMC#12-2_(AraGene-1_0-st).CEL	2CCMC12_Wirtz_04022015_2CCMC-12-2_(AraGene-1_0-st).CEL	3CCMC12_Wirtz_04022015_3CCMC-12-2_(AraGene-1_0-st).CEL	4CCMC12_Wirtz_04022015_4SSMS-9-1_(AraGene-1_0-st).CEL	CCMC12	1Nossen_Wirtz_04022015_1Nossen_(AraGene-1_0-st).CEL	2Nossen_Wirtz_04022015_2Nossen_(AraGene-1_0-st).CEL	3Nossen_Wirtz_04022015_3Nossen_(AraGene-1_0-st).CEL	4Nossen_Wirtz_04022015_4Nossen_(AraGene-1_0-st).CEL	Nossen	1grx480DS_Wirtz_04022015_1grx480DS_(AraGene-1_0-st).CEL	1grx480DS_Wirtz_04022015_2grx480DS_(AraGene-1_0-st).CEL	1grx480DS_Wirtz_04022015_3grx480DS_(AraGene-1_0-st).CEL	1grx480DS_Wirtz_04022015_4grx480DS_(AraGene-1_0-st).CEL	grx480DS	Col-GRX370_logFC	Col-GRX370_P.Value	Col-GRX370_adj.P.Val	Col-SSMS9_logFC	Col-SSMS9_P.Value	Col-SSMS9_adj.P.Val	Col-CCMC8_logFC	Col-CCMC8_P.Value	Col-CCMC8_adj.P.Val	Col-CCMC12_logFC	Col-CCMC12_P.Value	Col-CCMC12_adj.P.Val
AT1G03850.2_at	AT1G03850	Glutaredoxin family protein | chr1:977102-977761 REVERSE LENGTH=660	6.99069	7.62999	7.11295	7.61674	7.33759	7.95652	7.57386	6.95111	7.90289	7.59609	6.9367	7.1295	6.70696	7.22985	7.00075	3.81218	4.47914	3.58959	3.44058	3.83037	3.84323	4.00248	3.54944	4.39671	3.94797	6.57651	6.69148	6.16813	6.29029	6.4316	6.55197	7.25355	6.36539	6.51307	6.67099	-0.258502	0.311632	0.834922	0.336836	0.191655	0.999629	3.50722	2.98697e-11	1.90133e-07	3.38962	5.28142e-11	3.075e-07
AT3G28740.1_at	AT3G28740	CYP81D1 | Cytochrome P450 superfamily protein | chr3:10788698-10790553 REVERSE LENGTH=1597	9.48515	9.493	9.1744	9.50543	9.41449	9.23502	9.52945	8.81105	9.46069	9.25905	9.56146	9.64624	9.55466	9.70279	9.61629	6.87306	7.08702	7.46769	6.92478	7.08814	8.68677	8.34697	8.87063	8.66223	8.64165	9.44426	9.54165	9.39896	9.52827	9.47828	9.22886	9.68594	9.21849	9.18884	9.33053	0.155444	0.328609	0.841034	-0.201795	0.208754	0.999629	2.32636	1.05105e-11	1.11506e-07	0.772843	9.16258e-05	0.0169545
AT5G38910.1_at	AT5G38910	RmlC-like cupins superfamily protein | chr5:15578811-15579584 FORWARD LENGTH=669	7.10071	7.09442	6.49491	6.85241	6.88561	8.88816	8.436	8.69484	8.57901	8.6495	7.08427	7.16397	7.74233	6.86282	7.21335	4.68898	4.51984	4.41187	4.85449	4.6188	4.40381	3.52632	3.67107	4.39572	3.99923	4.46755	5.1727	4.47985	4.82808	4.73705	4.59266	5.5058	4.56869	4.88465	4.88795	-1.76389	1.34446e-07	0.004279	-0.327735	0.140556	0.999629	2.26682	2.94585e-09	5.20876e-06	2.88638	5.79697e-11	3.075e-07
AT2G43510.1_at	AT2G43510	ATTI1, TI1 | trypsin inhibitor protein 1 | chr2:18067172-18067802 FORWARD LENGTH=491	7.03315	6.81144	6.2683	7.13201	6.81123	7.23112	7.52559	6.42198	7.21779	7.09912	6.70422	6.63649	6.25964	7.087	6.67184	4.34062	4.94711	4.90959	4.20159	4.59973	4.94226	5.32295	4.7061	4.63433	4.90141	5.08371	5.41518	5.21279	5.93583	5.41188	4.33597	4.19485	4.37141	3.94391	4.21154	-0.287891	0.267006	0.811056	0.139389	0.586039	0.999629	2.2115	5.63946e-08	4.37773e-05	1.90982	4.72292e-07	0.000484891
AT5G16980.2_at	AT5G16980	Zinc-binding dehydrogenase family protein | chr5:5579054-5580929 REVERSE LENGTH=1106	5.76376	5.0841	5.84797	5.85692	5.63819	5.70653	5.57605	5.51024	5.57323	5.59151	5.43103	5.22537	5.5243	4.71294	5.22341	3.19747	3.90369	3.33872	3.28059	3.43012	4.79802	5.17227	5.14652	4.88286	4.99992	4.92709	5.17608	5.21544	5.18792	5.12663	5.01354	5.55705	5.44039	5.60974	5.40518	0.046675	0.81125	0.97459	0.414778	0.0449425	0.998174	2.20807	9.20907e-10	2.44247e-06	0.63827	0.00381821	0.173851
AT1G55850.1_at	AT1G55850	ATCSLE1, CSLE1 | cellulose synthase like E1 | chr1:20876699-20879482 FORWARD LENGTH=2311	8.77063	8.8289	8.69942	8.75742	8.76409	8.85792	8.71831	8.57269	8.75735	8.72657	8.8072	8.59831	8.56824	8.56356	8.63433	6.75411	6.56906	7.16994	6.66842	6.79038	8.16374	7.59529	8.08147	8.02642	7.96673	8.60776	8.65079	8.81511	8.58544	8.66478	8.33348	8.5399	8.67727	8.15556	8.42655	0.0375255	0.773481	0.96778	0.129763	0.325626	0.999629	1.97371	7.1767e-12	1.11506e-07	0.797362	7.01836e-06	0.00297831
AT4G11650.1_at	AT4G11650	ATOSM34, OSM34 | osmotin 34 | chr4:7024856-7026146 REVERSE LENGTH=1039	9.07009	9.52088	9.31709	9.45178	9.33996	10.0853	9.98451	9.72942	10.1181	9.97934	9.5583	9.74878	9.46819	9.68213	9.61435	7.34893	7.72205	7.48709	7.06545	7.40588	7.08163	7.30821	6.97373	7.42135	7.19623	5.27243	6.26868	4.84906	5.42018	5.45259	7.86168	8.28956	7.54476	8.04085	7.93421	-0.639384	0.000238754	0.196678	-0.274391	0.0661229	0.999629	1.93408	4.49212e-11	2.38284e-07	2.14373	7.95066e-12	1.15106e-07
AT5G25130.1_at	AT5G25130	CYP71B12 | cytochrome P450, family 71, subfamily B, polypeptide 12 | chr5:8668299-8670194 FORWARD LENGTH=1649	6.73696	7.24339	7.03039	7.23265	7.06085	6.81781	7.23397	7.15176	6.83451	7.00951	6.51207	6.66089	6.83635	7.07477	6.77102	5.37036	4.98628	4.67674	5.69653	5.18248	6.09001	6.46141	6.28684	6.11512	6.23835	7.48354	7.32591	7.3988	7.48795	7.42405	7.31629	7.32261	7.32793	7.5097	7.36913	0.0513339	0.786718	0.97016	0.289826	0.138267	0.999629	1.87837	7.42236e-09	9.08583e-06	0.8225	0.000337276	0.0380761
AT1G05560.1_at	AT1G05560	UGT1, UGT75B1 | UDP-glucosyltransferase 75B1 | chr1:1645498-1647147 REVERSE LENGTH=1650	7.79559	8.02683	7.57231	8.31479	7.92738	7.70227	7.80495	7.07092	7.58228	7.54011	7.91507	7.98868	7.88803	7.92163	7.92835	5.99572	5.98823	6.28805	6.1587	6.10768	7.0721	6.53923	7.1331	7.4082	7.03816	6.96075	7.2745	7.29577	7.22522	7.18906	7.1877	7.50953	7.1357	7.22397	7.26423	0.387276	0.0461201	0.577657	-0.000970116	0.995781	0.999629	1.8197	7.32614e-09	9.08583e-06	0.889224	0.000108362	0.0188461
AT2G37770.2_at	AT2G37770	NAD(P)-linked oxidoreductase superfamily protein | chr2:15834867-15836881 FORWARD LENGTH=1191	7.64689	8.01706	7.71921	7.68353	7.76667	7.58098	8.17173	7.63682	7.24957	7.65977	7.47364	8.20687	7.69511	7.40691	7.69563	5.14437	6.40622	6.64451	5.65107	5.96154	6.13148	6.91256	6.99668	6.50234	6.63577	5.96258	6.25756	5.97326	5.74225	5.98391	6.36767	6.81177	6.09275	6.0069	6.31977	0.106902	0.710715	0.957758	0.0710425	0.805103	0.999629	1.80513	5.13536e-06	0.00161825	1.13091	0.000850563	0.0708661
AT3G11340.1_at	AT3G11340	UDP-Glycosyltransferase superfamily protein | chr3:3556705-3558269 FORWARD LENGTH=1487	7.1588	7.18698	6.50582	7.02586	6.96936	7.10985	7.40122	6.75516	7.09565	7.09047	7.14084	7.06511	6.90497	7.31607	7.10675	4.93646	5.44026	5.43334	5.02315	5.2083	4.48634	5.47016	5.17397	4.88083	5.00282	6.79512	6.93956	6.80651	7.06113	6.90058	6.72869	6.90735	6.78099	6.71916	6.78405	-0.121108	0.551025	0.918583	-0.137388	0.499412	0.999629	1.76106	5.29246e-08	4.21108e-05	1.96654	9.87805e-09	2.78089e-05
AT1G02850.5_at	AT1G02850	BGLU11 | beta glucosidase 11 | chr1:630505-633259 FORWARD LENGTH=1801	8.14459	8.28526	8.47672	8.27652	8.29577	7.84999	8.31204	8.06125	7.8801	8.02585	8.3715	8.11284	8.51922	8.44916	8.36318	6.30304	6.44681	7.54309	6.08613	6.59477	7.0274	7.14762	7.75162	7.12323	7.26247	7.54437	8.01108	8.27645	7.48969	7.8304	7.31536	7.51704	7.67494	7.05364	7.39025	0.269924	0.262602	0.809259	-0.0674069	0.776074	0.999629	1.70101	8.4503e-07	0.000413766	1.0333	0.000318471	0.0371281
AT4G23700.1_at	AT4G23700	ATCHX17, CHX17 | cation/H+ exchanger 17 | chr4:12342428-12346043 REVERSE LENGTH=2732	6.25515	6.55623	6.24311	6.3401	6.34865	7.21512	7.09521	6.70855	7.52704	7.13648	6.21471	6.68966	6.41839	6.77562	6.52459	4.44233	4.54284	4.90002	4.77863	4.66595	4.69923	4.34426	4.25972	4.27155	4.39369	4.39333	5.02756	3.84543	4.07644	4.33569	5.96356	6.05163	5.6879	5.96892	5.918	-0.787835	0.00013298	0.19154	-0.175948	0.295714	0.999629	1.68269	5.06905e-09	7.00774e-06	1.95495	4.62074e-10	1.8383e-06
AT1G78670.1_at	AT1G78670	ATGGH3, GGH3 | gamma-glutamyl hydrolase 3 | chr1:29590945-29593499 FORWARD LENGTH=1347	9.05561	9.08891	9.23669	9.01226	9.09837	9.40727	9.19246	9.1718	9.23246	9.251	9.01245	8.97559	9.08556	8.87619	8.98745	7.56206	7.28019	7.54263	7.37766	7.44064	8.35312	8.24606	8.40164	8.44695	8.36194	8.85338	9.09115	8.90222	8.72584	8.89315	9.03108	9.13197	9.23309	8.81438	9.05263	-0.152628	0.0930077	0.656063	0.110922	0.21377	0.999629	1.65773	1.48348e-13	4.72148e-09	0.736425	8.54278e-08	0.000151051
AT5G39050.1_at	AT5G39050	HXXXD-type acyl-transferase family protein | chr5:15634586-15636065 FORWARD LENGTH=1480	8.42771	8.29351	8.3015	8.56179	8.39613	8.08723	8.68879	8.00821	7.9064	8.17266	8.39663	8.56775	8.28163	8.36105	8.40177	6.60093	6.95345	7.0116	6.4344	6.7501	7.47292	7.29527	7.79596	7.53861	7.52569	7.44591	7.73565	7.49233	7.58807	7.56549	7.41624	7.87225	7.31528	7.55694	7.54018	0.22347	0.179051	0.744896	-0.00563901	0.972252	0.999629	1.64603	5.08671e-09	7.00774e-06	0.870434	3.45305e-05	0.00895144
AT5G23760.1_at	AT5G23760	Copper transport protein family | chr5:8013085-8014228 REVERSE LENGTH=568	5.50821	5.68848	6.16412	5.79515	5.78899	5.64589	5.68384	5.77984	5.77396	5.72088	5.39833	5.16605	5.53903	5.64524	5.43716	4.5394	3.43893	4.41875	4.18949	4.14664	5.25403	4.83208	4.99006	4.92855	5.00118	5.29937	5.66378	6.03044	5.29106	5.57116	5.69907	5.87645	6.3017	5.79866	5.91897	0.0681073	0.723432	0.960376	0.351829	0.0796277	0.999629	1.64235	7.03222e-08	5.20499e-05	0.787812	0.000579325	0.0560431
AT1G67550.1_at	AT1G67550	URE | urease | chr1:25312740-25317395 FORWARD LENGTH=3103	6.66564	6.70697	6.76106	6.46339	6.64926	6.82407	6.64715	6.75799	6.47998	6.6773	6.4439	6.31981	6.56181	6.26645	6.39799	4.90762	4.65155	5.34679	5.12736	5.00833	6.03557	5.62046	6.11353	6.04454	5.95353	5.77669	5.27408	5.90049	5.55851	5.62744	5.51537	5.09229	5.61659	5.6488	5.46826	-0.0280303	0.841545	0.979479	0.251273	0.0855717	0.999629	1.64094	5.22592e-10	1.84806e-06	0.69574	8.35139e-05	0.0159404
AT1G26240.1_at	AT1G26240	Proline-rich extensin-like family protein | chr1:9078140-9079576 REVERSE LENGTH=1437	6.07035	5.78814	5.46036	5.84599	5.79121	5.81244	6.04047	5.57805	5.11908	5.63751	6.09806	6.16837	6.38866	5.68232	6.08435	4.43907	3.38185	4.73251	4.0595	4.15323	4.56497	3.00767	3.24037	2.77795	3.39774	3.64753	3.34724	2.8379	3.3147	3.28684	4.216	3.20321	3.3195	2.82496	3.39092	0.1537	0.647053	0.944629	-0.293143	0.38616	0.999629	1.63798	9.77251e-05	0.0127996	2.39347	9.0371e-07	0.000700468
AT4G19880.2_at	AT4G19880	Glutathione S-transferase family protein | chr4:10784391-10786423 REVERSE LENGTH=1496	5.74923	5.34528	4.54701	4.96637	5.15197	5.24692	4.09789	4.58703	4.00264	4.48362	3.99482	4.65434	3.93948	4.76948	4.33953	2.269	3.97988	3.82421	3.98439	3.51437	4.82171	2.62092	3.3052	4.57906	3.83172	3.90724	4.10236	5.15776	3.00096	4.04208	4.91784	3.68094	3.956	5.26299	4.45444	0.668353	0.16582	0.733097	0.81244	0.0960901	0.999629	1.6376	0.0023202	0.106558	1.32025	0.0105068	0.286057
AT5G62760.3_at	AT5G62760	P-loop containing nucleoside triphosphate hydrolases superfamily protein | chr5:25204472-25209508 REVERSE LENGTH=2308	5.27912	2.40462	3.59146	4.87986	4.03876	2.97864	3.6233	2.39696	3.06579	3.01617	2.94135	2.86765	3.4863	3.17382	3.11728	3.76452	2.6266	1.54432	1.84998	2.44635	2.49032	1.70108	2.9228	2.58124	2.42386	2.27644	3.51698	2.86214	3.29691	2.98812	1.95997	3.23005	3.48302	2.08379	2.68921	1.02259	0.0659835	0.618685	0.921482	0.0947431	0.999629	1.59241	0.00688685	0.193629	1.6149	0.00626706	0.219782
AT5G13750.3_at	AT5G13750	ZIFL1 | zinc induced facilitator-like 1 | chr5:4438200-4441571 FORWARD LENGTH=1835	7.89025	8.18962	8.12416	8.08176	8.07145	8.08998	8.2291	7.84042	8.25344	8.10323	8.01652	8.10929	8.14232	8.28346	8.1379	6.51837	6.27532	6.81215	6.31529	6.48028	6.99489	6.77598	7.52773	7.08646	7.09627	7.33262	7.28678	7.40008	7.32049	7.33499	7.28702	7.34458	7.52985	7.23597	7.34936	-0.0317869	0.830596	0.977159	-0.0664515	0.655396	0.999629	1.59116	2.17268e-09	4.93928e-06	0.97518	2.84097e-06	0.00150667
AT3G21250.2_at	AT3G21250	MRP6, ABCC8 | multidrug resistance-associated protein 6 | chr3:7457433-7463525 REVERSE LENGTH=4894	8.7476	8.5436	9.0252	8.50815	8.70614	8.90503	8.61517	8.80768	8.67905	8.75173	8.48071	8.5716	8.97879	8.55415	8.64631	6.9815	6.75706	7.50236	7.26391	7.12621	8.13209	7.67895	8.3082	8.13569	8.06373	8.29481	8.40799	8.61793	8.26364	8.39609	8.4182	8.44962	8.60862	8.13715	8.4034	-0.0455969	0.78776	0.970575	0.0598236	0.724117	0.999629	1.57993	1.85929e-08	2.03601e-05	0.642403	0.00115426	0.086439
AT2G36750.1_at	AT2G36750	UGT73C1 | UDP-glucosyl transferase 73C1 | chr2:15410462-15412038 REVERSE LENGTH=1577	6.26765	6.15321	6.12175	6.2743	6.20423	5.81534	6.48327	6.04812	5.69609	6.0107	6.1237	6.30737	6.03226	5.96458	6.10698	5.26709	4.66266	4.2274	4.50088	4.66451	5.0599	4.86288	5.66324	5.16449	5.18763	6.02479	5.92501	6.32897	6.02637	6.07629	6.0036	6.52078	6.15491	5.90156	6.14521	0.193525	0.350154	0.849807	0.09725	0.635632	0.999629	1.53972	4.44223e-07	0.000239632	1.0166	8.28264e-05	0.0159404
AT1G64780.1_at	AT1G64780	ATAMT1;2, AMT1;2 | ammonium transporter 1;2 | chr1:24060770-24062630 REVERSE LENGTH=1861	6.86204	6.34913	6.99009	6.98136	6.79565	6.85728	6.53411	7.0513	7.1185	6.8903	6.77584	6.48269	7.08683	6.67681	6.75554	5.06376	5.07147	5.56066	5.38335	5.26981	5.28235	5.28807	5.38239	5.15071	5.27588	5.74891	5.53505	5.84903	5.96929	5.77557	6.38076	6.12462	6.52077	6.59439	6.40514	-0.0946437	0.572307	0.924141	0.0401103	0.810187	0.999629	1.52584	2.55856e-08	2.54473e-05	1.51977	2.71801e-08	5.76707e-05
AT4G31970.1_at	AT4G31970	CYP82C2 | cytochrome P450, family 82, subfamily C, polypeptide 2 | chr4:15462408-15464358 FORWARD LENGTH=1572	6.53183	7.04878	5.74417	6.89707	6.55546	6.97056	7.12469	6.28986	7.21306	6.89954	6.88852	7.65514	6.45774	6.91179	6.9783	4.71057	5.44978	4.63084	5.34865	5.03496	3.9954	4.76039	4.54546	5.14814	4.61235	4.00898	4.19711	4.09529	4.35157	4.16324	3.95476	4.47641	4.24543	4.49428	4.29272	-0.344081	0.289792	0.824812	-0.422835	0.19677	0.999629	1.5205	0.00013372	0.0159107	1.94312	7.77618e-06	0.0031077
AT4G15550.1_at	AT4G15550	IAGLU | indole-3-acetate beta-D-glucosyltransferase | chr4:8877590-8879327 REVERSE LENGTH=1738	7.66041	7.63306	8.24439	7.76373	7.8254	7.70989	7.78999	8.08416	7.66929	7.81333	7.70644	7.5651	8.31797	7.55719	7.78667	6.09132	6.05514	7.20642	5.95473	6.3269	7.23041	6.41307	7.62794	7.26174	7.13329	8.49412	8.42115	8.59315	8.59801	8.52661	8.14949	8.08614	8.34056	8.21215	8.19709	0.0120677	0.964986	0.994527	0.0387259	0.888001	0.999629	1.4985	2.89493e-05	0.00576173	0.692107	0.0198796	0.372607
AT2G26020.1_at	AT2G26020	PDF1.2b | plant defensin 1.2b | chr2:11089250-11089597 FORWARD LENGTH=274	4.11856	3.45264	3.61168	5.07893	4.06545	3.43845	3.70775	3.39533	4.85763	3.84979	3.30255	2.93769	3.7256	3.34238	3.32705	3.04504	2.2438	2.53222	2.47266	2.57343	3.24096	2.91586	3.67243	2.41636	3.0614	7.89929	6.71363	8.29418	7.83462	7.68543	3.70954	2.9994	3.18612	3.23275	3.28195	0.215663	0.552656	0.918755	0.738398	0.0528019	0.999629	1.49202	0.000543898	0.0406353	1.00405	0.0113351	0.293025
AT1G14520.2_at	AT1G14520	MIOX1 | myo-inositol oxygenase 1 | chr1:4968142-4970007 REVERSE LENGTH=1217	5.29858	6.0907	5.43208	5.5939	5.60382	5.21347	5.99308	5.83132	5.04545	5.52083	5.72209	5.63219	5.26177	5.4845	5.52514	3.93149	4.67084	4.06332	4.03	4.17391	4.32561	4.9898	4.62989	4.68604	4.65783	5.17573	5.53156	4.94669	5.25311	5.22677	5.10179	5.47138	5.31073	4.88577	5.19242	0.0829868	0.712421	0.958105	0.0786769	0.726691	0.999629	1.4299	4.28879e-06	0.00140721	0.945982	0.000452325	0.0464392
AT4G23060.1_at	AT4G23060	IQD22 | IQ-domain 22 | chr4:12087203-12090575 FORWARD LENGTH=1702	7.2546	7.26741	6.69433	6.9438	7.04004	6.7724	6.80746	6.74195	6.77605	6.77447	7.02844	7.08155	6.99607	6.70602	6.95302	5.40081	5.78171	5.89466	5.41927	5.62411	6.34682	6.1817	6.30001	6.22371	6.26306	6.969	6.90064	6.89997	6.72505	6.87366	6.45764	6.58276	6.55998	6.43247	6.50821	0.26557	0.0579549	0.601826	0.0870148	0.515636	0.999629	1.41592	2.42732e-09	5.15028e-06	0.776976	1.26729e-05	0.00420146
AT4G37520.2_at	AT4G37520	Peroxidase superfamily protein | chr4:17631657-17633235 FORWARD LENGTH=1203	6.02717	6.14673	5.97885	5.97224	6.03125	6.49741	6.38418	6.10586	6.50854	6.374	5.99278	6.11431	5.94354	6.23047	6.07028	4.63579	4.7747	4.63315	4.56537	4.65225	4.51479	4.69705	4.5198	4.66482	4.59911	5.1021	5.30863	4.84846	5.11819	5.09435	4.84299	4.85932	4.63983	4.82325	4.79135	-0.342753	0.00206781	0.300513	-0.0390292	0.687557	0.999629	1.37899	2.05274e-11	1.63331e-07	1.43213	1.08498e-11	1.15106e-07
AT3G18100.1_at	AT3G18100	MYB4R1, AtMYB4R1 | myb domain protein 4r1 | chr3:6200578-6204583 FORWARD LENGTH=2655	4.07059	3.10217	4.11728	4.41879	3.92721	2.05544	4.22873	3.82654	4.85771	3.7421	3.83858	2.97698	3.62282	3.13835	3.39418	3.02532	2.27193	1.45981	3.45951	2.55414	1.79619	3.17469	2.27847	2.36875	2.40452	2.81375	3.32902	2.32828	2.89619	2.84181	2.86976	3.64535	2.98253	4.25252	3.43754	0.185104	0.717047	0.95953	0.533023	0.303022	0.999629	1.37306	0.0136361	0.277997	1.52268	0.00716351	0.235774
AT2G47890.2_at	AT2G47890	B-box type zinc finger protein with CCT domain | chr2:19607996-19609632 FORWARD LENGTH=1487	8.70945	9.01202	8.66614	8.80106	8.79717	8.75055	9.17805	8.55035	8.93772	8.85417	8.84105	8.89704	8.64179	8.78362	8.79087	7.56926	7.34728	7.4778	7.41349	7.45196	8.14426	8.11404	7.95542	8.10688	8.08015	8.35939	8.48251	8.27186	8.28178	8.34888	8.34575	8.63	8.33296	8.28089	8.3974	-0.0569961	0.624634	0.937834	0.00629742	0.956743	0.999629	1.34521	6.20006e-10	1.97329e-06	0.717023	6.28955e-06	0.00275756
AT3G04000.1_at	AT3G04000	NAD(P)-binding Rossmann-fold superfamily protein | chr3:1035500-1036672 FORWARD LENGTH=1056	6.47659	6.72231	6.19122	6.50715	6.47432	5.85513	6.86374	5.91464	5.81821	6.11293	6.83363	6.78811	6.56941	6.80248	6.74841	4.89051	5.35567	5.45481	4.84029	5.13532	5.56798	5.5994	6.00293	5.49201	5.66558	4.93903	5.32001	5.07609	5.16001	5.12378	4.63557	5.55383	5.10982	4.63141	4.98266	0.361393	0.0922146	0.654975	-0.274085	0.194196	0.999629	1.339	3.2824e-06	0.00113125	0.808741	0.00086616	0.0714178
AT4G19810.1_at	AT4G19810	Glycosyl hydrolase family protein with chitinase insertion domain | chr4:10763934-10765753 REVERSE LENGTH=1357	7.28278	7.41115	7.47722	7.28266	7.36345	8.03655	8.17294	7.82516	8.13643	8.04277	7.11374	7.68239	7.53471	6.82426	7.28878	5.92745	6.20837	6.12377	5.89138	6.03774	6.39355	6.48024	6.24453	6.17265	6.32274	4.95476	4.6746	4.62452	4.76902	4.75573	5.13154	5.27286	5.04781	5.11964	5.14296	-0.679316	0.000222871	0.196678	0.0746763	0.620182	0.999629	1.32571	4.34764e-08	3.73979e-05	1.04071	1.38506e-06	0.000881649
AT1G26770.1_at	AT1G26770	ATEXPA10, AT-EXP10, ATEXP10, ATHEXP ALPHA 1.1, EXP10, EXPA10 | expansin A10 | chr1:9259605-9261313 FORWARD LENGTH=1366	6.55652	6.06817	6.58768	6.70375	6.47903	6.3015	6.46876	6.36615	6.25681	6.3483	5.83162	6.26267	6.21472	5.92933	6.05959	4.87547	5.32649	5.55215	4.8897	5.16095	4.81822	5.62558	6.15993	5.85766	5.61535	5.28595	5.71097	5.8107	5.80529	5.65323	5.56771	5.21326	5.79841	5.5181	5.52437	0.130728	0.566971	0.922711	0.419445	0.0775152	0.999629	1.31808	1.37933e-05	0.00327611	0.863685	0.00114612	0.0861924
AT5G61820.1_at	AT5G61820	FUNCTIONS IN: molecular_function unknown; INVOLVED IN: biological_process unknown; LOCATED IN: vacuole; EXPRESSED IN: 24 plant structures; EXPRESSED DURING: 15 growth stages; CONTAINS InterPro DOMAIN/s: Stress up-regulated Nod 19 (InterPro:IPR011692); Has 30201 Blast hits to 17322 proteins in 780 species: Archae - 12; Bacteria - 1396; Metazoa - 17338; Fungi - 3422; Plants - 5037; Viruses - 0; Oth…	9.41676	9.67493	9.71707	9.66835	9.61928	9.65557	9.93581	9.56132	10.0636	9.80407	9.29831	9.79802	9.60669	9.48638	9.54735	8.27113	8.38397	8.38453	8.25207	8.32293	8.82056	8.82913	9.06773	9.06727	8.94617	8.94853	9.20271	9.09703	9.04466	9.07323	9.05313	9.44213	9.25632	9.04961	9.2003	-0.184798	0.144577	0.71479	0.0719246	0.560259	0.999629	1.29635	2.7903e-09	5.20876e-06	0.673102	2.73827e-05	0.00751301
AT1G69440.1_at	AT1G69440	AGO7, ZIP | Argonaute family protein | chr1:26101527-26105166 REVERSE LENGTH=3161	6.49163	6.09617	6.56964	6.08673	6.31104	5.9752	5.63432	6.39973	5.78437	5.9484	6.28903	6.11739	6.4762	5.87674	6.18984	5.16566	5.14113	5.20136	4.60821	5.02909	5.78733	5.26482	5.52063	5.96811	5.63522	6.61485	6.51407	6.98039	6.67193	6.69531	6.86364	6.59933	6.95289	6.89283	6.82717	0.362639	0.0757681	0.632723	0.1212	0.536935	0.999629	1.28195	2.8494e-06	0.00105451	0.675821	0.00246951	0.135981
AT1G26770.2_at	AT1G26770	ATEXPA10, AT-EXP10, ATEXP10, ATHEXP ALPHA 1.1, EXP10, EXPA10 | expansin A10 | chr1:9259750-9260792 FORWARD LENGTH=805	8.03614	8.3408	8.80097	8.49839	8.41908	8.03558	8.60203	8.4991	8.58036	8.42927	7.48861	8.40689	8.36259	7.9031	8.0403	6.77552	7.1989	7.69537	6.91377	7.14589	7.2316	7.58691	8.11385	7.42472	7.58927	7.45358	8.17794	8.07458	7.87624	7.89559	7.86718	7.64222	8.07672	7.8013	7.84686	-0.0101921	0.966704	0.994933	0.378778	0.132984	0.999629	1.27319	4.83131e-05	0.00810495	0.829806	0.00284666	0.146177
AT4G23680.1_at	AT4G23680	Polyketide cyclase/dehydrase and lipid transport superfamily protein | chr4:12336186-12337482 REVERSE LENGTH=751	7.43447	7.92835	8.24612	7.68763	7.82414	8.10335	8.31331	8.03192	8.23851	8.17177	6.98589	7.8417	7.41753	7.18508	7.35755	6.32093	6.9089	6.56556	6.52987	6.58131	6.89175	7.44211	7.22058	7.14061	7.17376	9.24846	9.61558	8.55504	8.7381	9.0393	6.39834	7.03231	6.48153	6.52802	6.61005	-0.347633	0.0771681	0.633977	0.466588	0.0215304	0.946815	1.24283	2.63005e-06	0.00100851	0.650378	0.00249476	0.136262
AT4G14040.1_at	AT4G14040	EDA38, SBP2 | selenium-binding protein 2 | chr4:8100349-8102875 REVERSE LENGTH=1853	8.93525	9.02279	8.97838	9.13861	9.01876	8.55705	8.99677	8.96085	8.66852	8.7958	8.92495	8.69511	8.92062	8.98362	8.88107	7.73783	7.72986	7.83181	7.82184	7.78034	8.1394	8.34914	8.23825	8.13595	8.21569	8.80535	8.80164	9.07048	8.80821	8.87142	8.94641	8.95455	8.99348	8.69724	8.89792	0.222962	0.0373079	0.559895	0.137687	0.182107	0.999629	1.23842	2.32022e-10	1.05494e-06	0.803073	1.92102e-07	0.00027791
AT5G51830.1_at	AT5G51830	pfkB-like carbohydrate kinase family protein | chr5:21069572-21071735 FORWARD LENGTH=1454	6.54171	6.75621	6.18595	6.33541	6.45482	6.29795	6.61049	6.35425	6.90419	6.54172	6.39501	6.63879	6.55211	6.79704	6.59574	5.0151	5.29755	5.64927	4.9658	5.23193	5.9524	5.6716	6.03344	5.67462	5.83301	6.02853	6.13321	6.11602	6.03867	6.07911	6.10769	6.47944	6.01348	6.12116	6.18044	-0.0868968	0.607976	0.933828	-0.140915	0.408284	0.999629	1.22289	7.53765e-07	0.000374845	0.621811	0.00149053	0.0996623
AT1G11310.1_at	AT1G11310	MLO2, ATMLO2, PMR2 | Seven transmembrane MLO family protein | chr1:3800738-3804185 REVERSE LENGTH=2198	3.52157	3.01581	2.60508	3.43742	3.14497	3.23666	3.63048	2.45382	4.58886	3.47745	3.50497	2.51992	3.76611	3.42043	3.30286	2.70671	1.61248	1.67378	1.72303	1.929	1.96436	1.9969	1.73312	3.14959	2.21099	1.84638	4.8334	2.0734	3.60396	3.08928	3.72395	2.07759	3.56707	3.97321	3.33545	-0.332483	0.420198	0.878515	-0.157886	0.69987	0.999629	1.21597	0.00734969	0.200616	0.933977	0.0323618	0.45655
AT3G44300.1_at	AT3G44300	NIT2, AtNIT2 | nitrilase 2 | chr3:15983311-15985535 FORWARD LENGTH=1423	5.09519	5.39314	5.46974	5.49254	5.36265	5.70829	5.64245	5.27208	5.76771	5.59763	5.12057	5.20924	5.06365	5.55969	5.23829	4.32211	4.08866	3.96865	4.2211	4.15013	4.46749	4.17756	4.23409	4.09397	4.24328	4.42484	4.38326	3.56095	4.72132	4.27259	4.87696	4.76111	4.29475	4.52736	4.61504	-0.234979	0.096321	0.658446	0.124364	0.365501	0.999629	1.21253	3.69043e-08	3.26265e-05	1.11938	1.2087e-07	0.000202471
AT1G55500.2_at	AT1G55500	ECT4 | evolutionarily conserved C-terminal region 4 | chr1:20719548-20722739 FORWARD LENGTH=2322	6.17013	7.33626	6.58439	6.80049	6.72282	6.36368	6.32036	6.04234	5.85683	6.1458	6.53332	6.67279	6.03216	6.14055	6.34471	5.93648	4.3737	5.95406	5.80888	5.51828	4.68696	6.20123	6.55101	6.13989	5.89477	6.31761	6.42805	6.67488	5.69892	6.27986	6.2635	6.17766	6.3087	6.73206	6.37048	0.577018	0.139278	0.709138	0.378111	0.324261	0.999629	1.20454	0.00461832	0.156521	0.828044	0.0394429	0.488671
AT1G01720.1_at	AT1G01720	ATAF1, ANAC002 | NAC (No Apical Meristem) domain transcriptional regulator superfamily protein | chr1:268330-269819 FORWARD LENGTH=1316	7.93049	8.12033	8.47922	8.00917	8.1348	8.04145	8.21911	8.17025	8.19928	8.15752	8.08502	8.3114	8.03404	7.99428	8.10618	6.8748	6.95681	7.0847	6.87593	6.94806	7.35401	7.45573	7.66776	7.28479	7.44057	7.8237	8.09083	7.75689	7.94919	7.90515	7.72829	7.99864	7.83124	7.86503	7.8558	-0.0227181	0.844669	0.980002	0.0286217	0.805093	0.999629	1.18675	4.45222e-09	7.00774e-06	0.694234	9.23873e-06	0.00337978
AT1G77450.1_at	AT1G77450	anac032, NAC032 | NAC domain containing protein 32 | chr1:29099954-29101261 FORWARD LENGTH=1117	7.77162	7.93384	8.34895	7.97372	8.00703	7.89936	7.73734	8.15459	7.7921	7.89585	7.63042	8.09681	8.02629	7.57457	7.83203	6.84378	6.86927	6.94585	6.73566	6.84864	7.15291	7.23399	7.52298	7.38384	7.32343	7.16372	7.41236	7.03236	7.01393	7.15559	6.98679	7.68526	7.38067	7.19537	7.31202	0.111182	0.435111	0.882669	0.175004	0.224922	0.999629	1.15839	1.29306e-07	8.39879e-05	0.683601	0.000110068	0.0189358
AT4G13180.1_at	AT4G13180	NAD(P)-binding Rossmann-fold superfamily protein | chr4:7657196-7658197 REVERSE LENGTH=1002	7.48119	7.77561	7.53564	8.00068	7.69828	7.7511	7.8642	7.36078	8.2949	7.81774	7.54651	7.71791	7.55478	8.14074	7.73999	6.48247	6.56941	6.57487	6.58831	6.55376	6.75111	6.54107	6.82917	7.02649	6.78696	6.39286	6.53919	6.1873	6.52793	6.41182	6.6278	6.3172	6.12757	6.56677	6.40984	-0.119462	0.497017	0.902908	-0.0417048	0.811522	0.999629	1.14452	2.94589e-06	0.00106544	0.911322	4.82679e-05	0.0112133
AT3G45060.1_at	AT3G45060	ATNRT2.6, NRT2.6 | high affinity nitrate transporter 2.6 | chr3:16477561-16479482 REVERSE LENGTH=1835	3.76522	3.66505	3.94024	3.91371	3.82105	3.04702	3.91872	4.24502	2.95913	3.54247	4.03686	3.67172	3.56921	3.80599	3.77095	2.65376	3.00439	2.61033	2.45214	2.68016	3.16227	3.09027	3.30835	2.83571	3.09915	2.56735	2.68109	2.20759	2.59273	2.51219	2.08076	2.3206	2.18958	2.14343	2.18359	0.278581	0.22366	0.781152	0.0501061	0.82327	0.999629	1.1409	6.35798e-05	0.00963367	0.721902	0.00425591	0.182527
AT4G01070.1_at	AT4G01070	GT72B1, UGT72B1 | UDP-Glycosyltransferase superfamily protein | chr4:461592-463449 REVERSE LENGTH=1858	9.01262	9.28988	9.47036	9.37463	9.28688	9.43474	9.62979	9.51934	10.0018	9.64641	9.07896	9.21996	9.36394	9.46894	9.28295	8.20303	8.05904	8.32761	8.01514	8.15121	8.62026	8.1588	8.38311	8.78785	8.4875	8.44135	8.48888	8.37833	8.60028	8.47721	9.03674	8.99472	8.88137	8.94053	8.96334	-0.359531	0.0247209	0.514005	0.0039277	0.978956	0.999629	1.13567	3.67622e-07	0.000208934	0.799373	3.45941e-05	0.00895144
AT3G56080.1_at	AT3G56080	S-adenosyl-L-methionine-dependent methyltransferases superfamily protein | chr3:20810309-20813036 REVERSE LENGTH=2098	5.3078	6.21944	6.23212	5.37719	5.78414	6.16661	6.2565	6.1145	6.32193	6.21489	5.4433	5.87679	5.98375	5.45672	5.69014	4.70372	4.56358	4.95198	4.43439	4.66342	4.74788	5.31118	4.9264	5.01865	5.00103	5.95728	5.81623	5.40605	5.79295	5.74313	6.22541	6.2714	6.20955	6.03596	6.18558	-0.430751	0.0454761	0.577657	0.0939987	0.644926	0.999629	1.12072	2.54715e-05	0.00526416	0.783106	0.00102159	0.0802822
AT2G37760.5_at	AT2G37760	NAD(P)-linked oxidoreductase superfamily protein | chr2:15831862-15833920 FORWARD LENGTH=1251	7.33021	7.64283	7.80555	7.53413	7.57818	7.21671	7.61094	7.50648	7.13123	7.36634	7.26239	7.47018	7.45701	7.40736	7.39923	6.41281	6.58082	6.77651	6.14923	6.47984	6.84382	6.9967	7.07261	6.87901	6.94803	6.50304	6.93057	6.8762	6.47892	6.69718	6.30618	6.85523	6.71345	6.31461	6.54737	0.211841	0.131767	0.704714	0.178948	0.198963	0.999629	1.09834	1.63569e-07	0.000102077	0.630147	0.000175673	0.0247396
AT5G50200.3_at	AT5G50200	WR3 | nitrate transmembrane transporters | chr5:20436180-20437726 FORWARD LENGTH=952	6.76528	6.97494	6.88749	6.70859	6.83408	6.96354	6.77509	6.86025	6.83399	6.85822	6.82965	6.70314	6.80064	6.51161	6.71126	6.02319	5.73809	5.82427	5.36205	5.7369	5.71854	5.93511	5.6304	6.1189	5.85074	6.86824	6.48678	6.65289	6.85476	6.71567	7.12121	6.81555	6.79937	6.96089	6.92425	-0.0241379	0.853638	0.980599	0.122818	0.353522	0.999629	1.09718	9.28061e-08	6.56386e-05	0.983341	4.49615e-07	0.000476996
AT4G04450.1_at	AT4G04450	WRKY42, AtWRKY42 | WRKY family transcription factor | chr4:2218379-2221114 FORWARD LENGTH=1588	6.08345	5.46402	5.44441	5.16527	5.53929	5.49853	5.33087	5.92059	5.52987	5.56997	5.62095	5.60066	5.78662	5.21548	5.55593	4.76809	4.18842	4.71953	4.09457	4.44265	4.61653	4.16345	4.45603	4.93872	4.54368	7.2799	6.77414	7.51457	7.16841	7.18425	6.61318	6.60346	6.82826	6.91551	6.7401	-0.0306785	0.885318	0.983526	-0.0166405	0.93763	0.999629	1.09663	5.47582e-05	0.00858517	0.995606	0.000156438	0.0235969
AT5G36130.1_at	AT5G36130	Cytochrome P450 superfamily protein | chr5:14209293-14209811 REVERSE LENGTH=423	5.70883	5.97348	5.42281	5.66654	5.69292	5.93039	5.63432	5.65235	6.7494	5.99162	5.52154	5.69126	5.78096	5.68163	5.66885	4.48064	5.04884	4.07397	4.803	4.60161	4.77538	4.13968	4.12186	4.13901	4.29398	6.16675	5.0976	5.94685	5.93892	5.78753	6.78135	6.41127	6.58098	6.55234	6.58148	-0.298703	0.21385	0.774479	0.0240692	0.918469	0.999629	1.09131	0.000171152	0.0185281	1.39893	1.00456e-05	0.00355245
AT5G36140.1_at	AT5G36140	CYP716A2 | cytochrome P450, family 716, subfamily A, polypeptide 2 | chr5:14212212-14213259 REVERSE LENGTH=957	6.0983	5.41283	5.49475	5.17523	5.54528	5.99134	5.4842	5.78507	6.53393	5.94864	6.07743	5.37861	5.52292	5.50876	5.62193	5.0985	4.01032	4.43704	4.28681	4.45817	2.8407	3.71831	3.42757	3.65254	3.40978	5.16081	5.10433	5.15742	5.14262	5.1413	6.95137	6.10638	6.41076	6.58049	6.51225	-0.403358	0.14573	0.715173	-0.0766503	0.775987	0.999629	1.08711	0.000664109	0.0465564	2.1355	2.08187e-07	0.000288085
AT4G15530.6_at	AT4G15530	PPDK | pyruvate orthophosphate dikinase | chr4:8864828-8870861 REVERSE LENGTH=2908	6.7951	6.79791	7.60011	6.81035	7.00087	6.9327	7.08951	7.40672	6.89754	7.08162	6.93447	7.24406	7.05196	7.21029	7.1102	5.7205	6.35328	5.72585	5.8934	5.92325	6.14732	6.46809	6.59976	6.27702	6.37305	7.05751	7.35229	7.43356	6.98	7.20584	6.67078	7.39805	7.24579	6.56456	6.96979	-0.0807524	0.661226	0.946804	-0.109329	0.553865	0.999629	1.07761	1.20417e-05	0.00301772	0.627819	0.00273571	0.144334
AT4G02280.1_at	AT4G02280	SUS3, ATSUS3 | sucrose synthase 3 | chr4:994927-998967 FORWARD LENGTH=2917	5.67504	5.57447	6.51574	5.72602	5.87282	5.93109	6.33371	5.96726	6.08006	6.07803	5.13411	6.07141	5.67151	5.26243	5.53486	4.67936	5.23295	4.75426	4.5204	4.79674	4.87448	4.92936	5.28243	4.82328	4.97739	4.9736	4.64525	5.00113	4.81057	4.85764	5.48557	5.62518	5.64684	6.0897	5.71182	-0.20521	0.35779	0.852523	0.337953	0.137449	0.999629	1.07608	0.000100769	0.0129382	0.895429	0.000634103	0.0586674
AT5G50200.1_at	AT5G50200	WR3, ATNRT3.1, NRT3.1 | nitrate transmembrane transporters | chr5:20436498-20437726 FORWARD LENGTH=938	2.70249	3.28927	3.84379	4.15107	3.49665	3.81862	3.28242	3.82825	4.01906	3.73709	4.53704	3.75496	2.54078	3.28086	3.52841	2.61792	2.20376	2.40835	2.4682	2.42456	2.2511	2.40372	2.32082	2.11638	2.273	2.99381	2.04495	2.09907	3.86238	2.75005	3.81986	3.43173	3.28349	2.52435	3.26486	-0.240433	0.470143	0.894609	-0.0317556	0.923455	0.999629	1.0721	0.00403062	0.145776	1.22365	0.00142884	0.0968639
AT1G17860.1_at	AT1G17860	Kunitz family trypsin and protease inhibitor protein | chr1:6149301-6150038 FORWARD LENGTH=738	8.57549	8.77922	8.32832	8.55407	8.55927	8.97853	8.56692	8.34903	8.72442	8.65473	8.57733	8.58143	8.36977	8.6503	8.54471	7.6257	7.69341	7.14658	7.49787	7.49089	7.37516	7.32282	7.16358	7.51167	7.34331	5.58207	5.68846	5.24428	5.58133	5.52403	5.69173	6.05054	5.63194	5.68786	5.76552	-0.0954526	0.501052	0.904784	0.0145663	0.917711	0.999629	1.06838	4.01897e-07	0.000224406	1.21596	6.14953e-08	0.000122326
AT5G67430.1_at	AT5G67430	Acyl-CoA N-acyltransferases (NAT) superfamily protein | chr5:26910315-26912103 FORWARD LENGTH=1522	6.50277	6.50612	5.87437	6.19218	6.26886	6.70436	6.3986	6.17722	6.16985	6.36251	6.1367	6.43036	5.88152	6.06374	6.12808	5.06648	5.46088	5.27316	5.14448	5.23625	5.045	5.26195	5.50055	4.77291	5.1451	4.91078	5.24637	4.66643	4.63457	4.86454	4.85265	5.10589	5.1152	4.61688	4.92265	-0.0936466	0.59708	0.930894	0.140782	0.429062	0.999629	1.03261	1.23499e-05	0.00307079	1.12376	4.24708e-06	0.00205892
AT3G28007.1_at	AT3G28007	SWEET4, AtSWEET4 | Nodulin MtN3 family protein | chr3:10408092-10409745 REVERSE LENGTH=1019	3.90513	4.52573	5.49371	4.32029	4.56121	4.79348	5.58523	5.38739	5.2249	5.24775	3.58271	5.49696	4.11669	3.22962	4.10649	3.72768	3.56843	3.54808	3.31146	3.53891	3.25667	3.92874	3.49672	3.28949	3.4929	3.07875	4.56708	4.0118	3.63058	3.82205	3.91931	4.22254	3.84972	4.0064	3.99949	-0.686539	0.0846172	0.647261	0.454718	0.242479	0.999629	1.0223	0.0140638	0.281842	1.06831	0.0108188	0.289055
AT3G50650.1_at	AT3G50650	GRAS family transcription factor | chr3:18806258-18808210 REVERSE LENGTH=1953	5.19179	5.27739	5.26416	4.84171	5.14376	4.91947	5.02551	5.16866	4.8964	5.00251	4.82245	5.16805	5.29559	4.97536	5.06536	4.26421	4.15481	4.41574	3.65586	4.12266	4.61933	4.5455	4.53209	4.47589	4.5432	4.02178	4.69445	4.07362	4.23408	4.25598	4.37	4.34867	4.21036	3.98681	4.22896	0.141253	0.336402	0.845314	0.0783991	0.590337	0.999629	1.0211	1.11886e-06	0.000523676	0.600559	0.000528921	0.0522794
AT3G17185.2_at	AT3G17185	TASIR-ARF, TAS3, ATTAS3 | TAS3/TASIR-ARF (TRANS-ACTING SIRNA3); other RNA | chr3:5861491-5862437 FORWARD LENGTH=947	4.69183	4.76831	5.25868	4.7229	4.86043	4.74698	4.77024	5.38942	4.45401	4.84016	4.99274	4.4249	5.27171	4.54466	4.8085	3.79529	3.37674	4.19924	4.00455	3.84395	4.05004	4.0431	4.50411	3.93173	4.13225	5.27605	5.39857	5.35329	4.72003	5.18699	5.39748	5.16241	5.63325	5.31828	5.37786	0.0202678	0.928697	0.990254	0.0519244	0.818785	0.999629	1.01648	0.000241405	0.0232824	0.728183	0.00430084	0.18364
AT2G19500.1_at	AT2G19500	CKX2, ATCKX2 | cytokinin oxidase 2 | chr2:8444204-8447355 REVERSE LENGTH=1667	4.23749	4.72335	4.08238	4.38494	4.35704	4.91811	4.46676	3.94728	4.07436	4.35163	4.48094	4.43452	3.8325	4.17922	4.23179	2.89314	3.8279	3.13815	3.56345	3.35566	3.65425	3.8526	3.3383	3.76455	3.65243	3.23498	3.13053	3.2568	3.65361	3.31898	2.88652	3.5906	3.14935	3.43576	3.26556	0.00540904	0.981118	0.99713	0.125243	0.585259	0.999629	1.00138	0.000306934	0.0273636	0.704611	0.00578187	0.210895
AT3G49120.1_at	AT3G49120	ATPERX34, PERX34, PRXCB, ATPCB, PRX34 | peroxidase CB | chr3:18207651-18210132 FORWARD LENGTH=1321	7.13902	7.24462	7.26982	7.15357	7.20176	7.74347	7.50666	7.35109	7.47679	7.5195	7.24207	7.40885	7.3169	7.18878	7.28915	6.11612	6.20013	6.31682	6.17425	6.20183	5.86636	5.73606	5.74355	5.89833	5.81108	7.54639	7.59479	7.04588	7.29184	7.36972	7.70495	7.67788	7.48035	7.61137	7.61864	-0.317741	0.00164632	0.281407	-0.0873927	0.323351	0.999629	0.999928	7.44857e-10	2.15514e-06	1.39068	3.06345e-12	9.75004e-08
AT3G47780.1_at	AT3G47780	ATATH6, ATH6 | ABC2 homolog 6 | chr3:17624479-17629013 FORWARD LENGTH=2870	6.23578	6.22212	6.00903	5.75349	6.05511	6.52406	6.10602	5.87731	6.43084	6.23456	6.22054	6.15476	5.79235	6.11474	6.0706	5.29455	4.45246	5.04435	5.43276	5.05603	5.29808	4.98539	4.91192	4.568	4.94085	5.40095	5.02676	5.10875	5.05099	5.14686	5.55561	4.77267	5.33484	5.54072	5.30096	-0.179453	0.383249	0.864715	-0.0154923	0.939356	0.999629	0.999073	9.49968e-05	0.0127036	1.11426	2.76584e-05	0.00752378
AT4G28040.5_at	AT4G28040	nodulin MtN21 /EamA-like transporter family protein | chr4:13940601-13942436 FORWARD LENGTH=1462	5.49224	5.4904	6.04303	5.4149	5.61014	5.89187	5.79578	5.92983	5.79676	5.85356	5.23358	5.60336	5.76439	4.95514	5.38912	4.076	5.09928	4.8123	4.52911	4.62917	4.68384	5.19086	5.00368	4.17894	4.76433	6.15336	6.8365	6.10707	6.3521	6.36226	6.44834	6.72936	6.54756	6.52385	6.56228	-0.243416	0.304549	0.831732	0.221022	0.349964	0.999629	0.980969	0.000462785	0.0360123	0.845814	0.00172011	0.108566
AT1G14520.1_at	AT1G14520	MIOX1 | myo-inositol oxygenase 1 | chr1:4968142-4970311 REVERSE LENGTH=1427	3.08744	3.91052	3.36779	3.20317	3.39223	3.2976	3.31215	2.80796	2.67719	3.02373	3.05719	4.12496	3.8932	2.80032	3.46892	2.57614	2.72587	1.94886	2.4259	2.41919	2.50647	2.89273	3.0252	2.56263	2.74676	2.63978	3.19193	1.93957	2.1734	2.48617	3.14389	2.94	2.06512	3.90077	3.01245	0.368507	0.183545	0.74836	-0.0766825	0.776839	0.999629	0.973039	0.00180165	0.0931741	0.645476	0.0261057	0.420478
AT1G51070.2_at	AT1G51070	bHLH115 | basic helix-loop-helix (bHLH) DNA-binding superfamily protein | chr1:18927877-18929680 FORWARD LENGTH=1187	7.1284	7.11362	7.23801	7.07807	7.13952	7.34068	7.31307	7.1811	7.10667	7.23538	7.04212	6.79037	7.0037	6.95546	6.94791	6.29346	5.95569	5.9987	6.42845	6.16908	6.75316	6.15572	6.23674	6.364	6.3774	7.08205	7.14954	7.20062	7.18446	7.15417	7.41517	7.36061	7.47961	7.49502	7.4376	-0.0958568	0.450437	0.888506	0.191608	0.140346	0.999629	0.970446	3.19997e-07	0.000188603	0.762119	8.18781e-06	0.00315474
AT1G05570.2_at	AT1G05570	CALS1 | callose synthase 1 | chr1:1647706-1659437 REVERSE LENGTH=6108	7.42679	7.34757	7.52761	7.23999	7.38549	7.68581	7.55161	7.34507	7.59303	7.54388	7.1877	7.25658	7.23821	7.45856	7.28526	6.60219	6.3175	6.45632	6.33595	6.42799	6.70228	6.3149	6.46876	6.80404	6.57249	7.44791	7.14437	7.42949	7.28489	7.32666	7.34074	7.37684	7.52253	7.47868	7.4297	-0.158395	0.17369	0.740258	0.100225	0.381997	0.999629	0.957497	8.45885e-08	6.11863e-05	0.812994	8.74191e-07	0.000695572
AT3G55880.2_at	AT3G55880	Alpha/beta hydrolase related protein | chr3:20736571-20738913 FORWARD LENGTH=1167	6.97248	7.16469	7.17302	6.85835	7.04214	7.27025	7.68639	7.06746	7.38261	7.35167	6.93838	7.53381	6.74056	6.82247	7.0088	6.34872	6.04705	6.06421	5.89134	6.08783	6.41765	6.81729	6.14187	6.15942	6.38406	6.88459	7.0472	6.33713	6.68373	6.73816	7.10064	7.03616	6.70006	6.59998	6.85921	-0.309537	0.101445	0.663793	0.0333337	0.854677	0.999629	0.954308	4.51169e-05	0.00784664	0.658081	0.00173395	0.109064
AT3G46130.2_at	AT3G46130	ATMYB48-1 | myb domain protein 48 | chr3:16945364-16946461 FORWARD LENGTH=995	5.71911	6.3174	5.93144	5.75307	5.93026	6.04754	5.69452	5.85445	5.68875	5.82132	6.07925	5.43146	6.11355	5.74047	5.84118	5.27687	4.60893	5.33646	4.7017	4.98099	5.00089	5.40055	5.48777	5.37813	5.31684	5.39387	5.22632	5.46902	4.98059	5.26745	4.09191	4.16155	5.31358	4.58049	4.53688	0.10894	0.570987	0.923619	0.0890758	0.642666	0.999629	0.949267	8.45219e-05	0.0116454	0.613418	0.00440353	0.186124
AT5G48010.2_at	AT5G48010	THAS, THAS1 | thalianol synthase 1 | chr5:19456960-19461689 FORWARD LENGTH=2493	7.49162	7.55741	8.32109	7.49818	7.71708	8.24544	8.05643	8.64946	8.53948	8.3727	7.30125	7.86813	8.12233	7.77755	7.76732	6.76359	6.58452	7.25601	6.46939	6.76838	5.42763	5.77218	5.81764	5.4729	5.62259	7.32898	6.61552	7.06115	7.19713	7.05069	8.10529	7.47993	7.85738	7.78884	7.80786	-0.655626	0.00642092	0.373603	-0.0502389	0.816178	0.999629	0.9487	0.000299058	0.0270691	2.09449	1.03793e-08	2.78089e-05
AT4G16260.1_at	AT4G16260	Glycosyl hydrolase superfamily protein | chr4:9200010-9201552 REVERSE LENGTH=1316	7.99321	8.17071	8.01834	8.04944	8.05793	8.76003	8.71076	8.4185	8.375	8.56607	7.89689	8.3093	8.09864	7.95426	8.06477	7.1439	7.54156	7.07042	6.7441	7.125	7.09668	7.23313	6.82553	6.87619	7.00788	6.10699	6.45233	5.51319	5.99848	6.01775	6.38988	6.58596	6.30917	6.45574	6.43519	-0.508146	0.00261775	0.32043	-0.00684673	0.963078	0.999629	0.93293	4.80297e-06	0.00152864	1.05005	9.97583e-07	0.000738374
AT1G14540.1_at	AT1G14540	Peroxidase superfamily protein | chr1:4974067-4975705 REVERSE LENGTH=1219	5.57499	5.9874	5.77196	5.92431	5.81466	6.26047	5.74287	5.83657	6.33402	6.04348	5.86219	5.56523	6.07508	5.90682	5.85233	4.92598	4.99379	4.77196	4.86883	4.89014	4.77561	5.02739	4.46695	4.79869	4.76716	4.60392	4.72091	4.62067	4.4888	4.60857	4.35324	4.40195	4.64943	4.79261	4.54931	-0.228818	0.138301	0.708265	-0.0376644	0.801452	0.999629	0.924524	6.2646e-06	0.00186649	1.0475	1.21017e-06	0.000810784
AT5G49990.1_at	AT5G49990	Xanthine/uracil permease family protein | chr5:20337641-20341881 REVERSE LENGTH=1935	6.87315	7.0069	7.28757	6.96434	7.03299	6.77746	6.93735	7.28078	6.98512	6.99518	6.61211	6.71198	7.02461	6.38997	6.68467	6.12896	5.98589	6.23109	6.08883	6.10869	6.31969	6.37972	6.37102	6.04087	6.27783	6.97992	7.27019	7.01019	6.87078	7.03277	6.79532	7.14394	7.0616	7.15831	7.03979	0.0378127	0.780603	0.969115	0.348321	0.0178342	0.923857	0.924294	1.73453e-06	0.000756232	0.755163	2.24958e-05	0.0064502
AT1G30820.1_at	AT1G30820	CTP synthase family protein | chr1:10944913-10949458 REVERSE LENGTH=2480	8.82929	9.04124	8.68093	8.75275	8.82605	8.23257	8.4856	8.31989	8.24758	8.32141	8.9183	8.82325	8.67979	9.05077	8.86803	7.94362	7.87571	8.04655	7.79896	7.91621	8.0797	8.17878	8.14333	8.04392	8.11143	8.68163	8.78475	8.71968	8.49619	8.67056	7.795	7.70465	7.68286	7.53623	7.67969	0.504641	5.34138e-05	0.121429	-0.0419766	0.668057	0.999629	0.909842	1.91914e-08	2.03601e-05	0.714621	6.55303e-07	0.000600378
AT1G69260.1_at	AT1G69260	AFP1 | ABI five binding protein | chr1:26039048-26040720 FORWARD LENGTH=1454	5.42563	6.26279	7.00062	6.04692	6.18399	6.53354	6.75904	6.86871	6.56656	6.68196	5.53556	6.53863	6.36622	5.27312	5.92838	5.45747	5.23951	5.29264	5.12681	5.27911	5.07288	5.63247	5.69219	5.49945	5.47425	5.54236	5.92991	5.3062	5.45924	5.55943	5.40241	6.05725	5.7692	5.70143	5.73257	-0.497974	0.0938319	0.65685	0.255608	0.37602	0.999629	0.904882	0.00477479	0.159797	0.709741	0.021291	0.38458
AT1G51690.1_at	AT1G51690	ATB ALPHA, B ALPHA | protein phosphatase 2A 55 kDa regulatory subunit B alpha isoform | chr1:19164063-19170446 FORWARD LENGTH=3741	3.51368	2.26371	3.79112	3.09872	3.16681	1.97906	2.5316	3.69413	3.87566	3.02011	2.1876	2.40454	2.01892	3.34501	2.48902	2.80216	2.47799	1.8767	1.99716	2.2885	2.07541	1.73896	2.43636	2.72934	2.24502	2.99886	2.8784	3.08519	2.61546	2.89448	2.19051	2.58147	3.40964	2.32334	2.62624	0.146696	0.724331	0.960554	0.677793	0.115079	0.999629	0.878306	0.0457317	0.471817	0.921793	0.0369945	0.478708
AT3G44310.2_at	AT3G44310	NIT1, ATNIT1, NITI | nitrilase 1 | chr3:15987074-15989086 FORWARD LENGTH=1205	7.87112	7.74707	7.59743	7.56964	7.69632	7.65333	7.72318	7.38281	7.43115	7.54762	7.15661	7.81747	7.52726	7.33172	7.45826	6.62727	6.95217	6.74629	7.01718	6.83573	7.0645	7.30921	7.07357	6.94157	7.09721	5.05746	4.9418	4.76352	5.13529	4.97452	4.80845	5.12727	4.94575	4.78545	4.91673	0.148698	0.283158	0.820735	0.238051	0.0933888	0.999629	0.860585	4.74947e-06	0.00152688	0.599103	0.000297766	0.0360342
AT1G54100.2_at	AT1G54100	ALDH7B4 | aldehyde dehydrogenase 7B4 | chr1:20195264-20198973 REVERSE LENGTH=1818	8.70251	8.94293	9.14485	8.63522	8.85638	8.68333	9.27271	8.84976	8.61312	8.85473	8.86569	9.27337	8.73614	9.04007	8.97882	7.82744	8.41973	7.87914	7.90244	8.00719	8.03484	8.50984	8.30482	8.07045	8.22999	7.90484	8.78204	7.81257	8.10502	8.15111	7.85405	8.42281	7.72353	7.94961	7.9875	0.00164969	0.992435	0.999397	-0.122438	0.484606	0.999629	0.849193	0.000100553	0.0129382	0.626392	0.00180324	0.111981
AT3G14680.1_at	AT3G14680	CYP72A14 | cytochrome P450, family 72, subfamily A, polypeptide 14 | chr3:4934420-4936563 FORWARD LENGTH=1698	5.91784	6.02667	6.01086	6.10512	6.01512	6.49095	6.19984	6.23559	6.49652	6.35573	5.95988	6.0414	6.13362	6.36938	6.12607	4.92868	5.4564	5.18295	5.13007	5.17453	3.88491	4.7234	4.66553	4.92601	4.54996	5.40549	5.57186	5.57281	5.61878	5.54223	5.29091	5.56741	5.52624	5.39659	5.44529	-0.340607	0.0616034	0.609551	-0.110948	0.524557	0.999629	0.840594	0.000107976	0.0134767	1.46516	8.32646e-08	0.000151051
AT3G43430.1_at	AT3G43430	RING/U-box superfamily protein | chr3:15354535-15355304 REVERSE LENGTH=770	5.19551	5.22106	5.06778	4.97758	5.11549	4.93057	4.64397	4.9176	4.70528	4.79935	5.04417	5.04119	5.06665	5.02154	5.04339	4.55504	4.23908	4.25644	4.08886	4.28485	4.4648	4.39587	4.26242	4.44924	4.39308	5.35025	4.92996	5.04014	4.97108	5.07286	4.62217	5.19253	4.82347	4.60209	4.81007	0.316131	0.00468872	0.348849	0.0720969	0.471986	0.999629	0.830631	9.99758e-08	6.91724e-05	0.722401	7.34162e-07	0.000631518
AT5G16140.1_at	AT5G16140	Peptidyl-tRNA hydrolase family protein | chr5:5270170-5271921 REVERSE LENGTH=951	2.34258	3.27394	2.62027	3.35294	2.89743	2.53772	1.97102	3.56605	2.57948	2.66357	1.86268	2.32623	2.2174	3.7723	2.54465	2.10455	1.99847	2.05959	2.1407	2.07583	2.09149	1.99969	2.29552	1.75331	2.035	2.22489	2.96804	1.83596	3.07915	2.52701	2.50349	1.50267	2.2576	2.50349	2.19181	0.233866	0.511805	0.907376	0.352784	0.326018	0.999629	0.821607	0.0301924	0.397244	0.86243	0.0237336	0.40459
AT2G30750.1_at	AT2G30750	CYP71A12 | cytochrome P450, family 71, subfamily A, polypeptide 12 | chr2:13099336-13101413 REVERSE LENGTH=1686	2.45574	2.6409	2.33305	3.11367	2.63584	3.73045	3.41957	2.91404	3.39351	3.36439	2.01663	3.23619	2.60547	3.21256	2.76771	1.83303	1.97948	1.63123	1.82804	1.81795	1.84925	2.09517	1.76658	1.77227	1.87082	1.87267	1.60829	1.45226	2.08226	1.75387	1.62084	1.78706	1.79537	2.02239	1.80641	-0.728553	0.005411	0.364751	-0.131873	0.574833	0.999629	0.817893	0.00229185	0.106022	0.765019	0.00381607	0.173851
AT3G26690.2_at	AT3G26690	ATNUDT13, ATNUDX13, NUDX13 | nudix hydrolase homolog 13 | chr3:9804253-9805715 REVERSE LENGTH=1091	6.1178	6.16391	5.78026	5.72387	5.94646	5.42704	6.16317	6.01193	5.40795	5.75252	5.97835	5.4617	5.70448	6.01682	5.79034	4.99424	5.20867	5.07744	5.28009	5.14011	5.30251	5.35252	5.14535	5.48931	5.32242	6.04172	6.07742	6.46721	5.79856	6.09623	5.52913	5.81423	5.94564	5.85693	5.78648	0.193937	0.264561	0.809597	0.156123	0.366203	0.999629	0.806348	0.000143426	0.0164002	0.624038	0.0015978	0.103393
AT3G01420.1_at	AT3G01420	ALPHA-DOX1, DOX1, DIOX1, PADOX-1 | Peroxidase superfamily protein | chr3:159466-162837 REVERSE LENGTH=2254	10.0879	10.0225	9.83375	9.90687	9.96275	10.7803	10.3388	10.1606	10.6492	10.4822	9.9461	10.1448	9.99099	10.0815	10.0408	8.99999	9.49663	9.05841	9.07625	9.15782	9.14889	8.70179	8.6824	8.97022	8.87582	8.1127	8.48584	7.64992	7.98992	8.05959	7.91	8.39524	7.57652	7.77529	7.91426	-0.51949	0.00161554	0.281407	-0.0780977	0.584901	0.999629	0.804926	1.87724e-05	0.00423738	1.08692	3.62699e-07	0.000421133
AT4G01070.2_at	AT4G01070	GT72B1 | UDP-Glycosyltransferase superfamily protein | chr4:461592-463556 REVERSE LENGTH=1564	5.40758	5.56169	5.72303	5.66427	5.58914	5.98369	5.81143	5.93646	5.84006	5.89291	5.50298	5.47064	5.75318	5.52653	5.56333	4.75297	4.637	4.95719	4.79172	4.78472	4.99225	4.90842	4.83946	4.94301	4.92079	5.15923	5.2534	5.15492	5.44085	5.2521	5.59407	5.78037	5.61364	6.04602	5.75852	-0.303769	0.00348384	0.337022	0.0258118	0.778814	0.999629	0.80442	4.86282e-08	4.07287e-05	0.668356	7.05158e-07	0.000623418
AT3G22410.1_at	AT3G22410	Sec14p-like phosphatidylinositol transfer family protein | chr3:7933167-7935808 REVERSE LENGTH=1508	5.39177	5.37173	5.12142	5.16863	5.26339	4.67317	5.66301	5.30886	4.87002	5.12876	4.93588	5.18027	5.36138	4.97487	5.1131	4.44602	4.08193	4.62606	4.70543	4.46486	4.6561	4.58643	4.70162	4.33727	4.57035	4.96568	5.06969	5.11286	5.02434	5.04314	4.9928	5.38449	5.07857	4.8036	5.06487	0.134627	0.464746	0.89247	0.150292	0.415284	0.999629	0.798527	0.000315804	0.0278394	0.693035	0.00116765	0.0871072
AT1G63650.1_at	AT1G63650	EGL3, EGL1, ATMYC-2 | basic helix-loop-helix (bHLH) DNA-binding superfamily protein | chr1:23599653-23602902 FORWARD LENGTH=2115	3.30414	2.56811	1.60882	3.10132	2.6456	2.08705	2.60851	1.87992	2.06082	2.15908	2.02775	2.22276	3.20718	2.43099	2.47217	1.82247	1.61468	1.98953	1.96268	1.84734	1.78903	1.82036	2.22736	2.24223	2.01975	1.88757	1.61468	2.21164	2.0734	1.94682	1.89937	1.57968	1.6355	2.40786	1.8806	0.486519	0.117903	0.687655	0.173427	0.565693	0.999629	0.798255	0.0147733	0.28793	0.62585	0.0488267	0.524471
AT5G37970.1_at	AT5G37970	S-adenosyl-L-methionine-dependent methyltransferases superfamily protein | chr5:15123089-15124684 REVERSE LENGTH=1239	3.90396	3.60907	3.54995	3.72766	3.69766	3.30698	2.48176	3.3911	3.92532	3.27629	2.9327	3.43334	3.71219	2.44342	3.13041	2.64619	2.76406	3.06134	3.13954	2.90278	3.07152	3.11417	3.10422	3.03076	3.08017	3.2125	2.69129	3.47699	3.68383	3.26615	2.87506	2.86233	2.68513	3.17555	2.89952	0.42137	0.114933	0.683225	0.567247	0.0386575	0.989835	0.794877	0.00581373	0.176559	0.617494	0.0258562	0.419122
AT4G29740.2_at	AT4G29740	CKX4, ATCKX4 | cytokinin oxidase 4 | chr4:14566265-14569332 FORWARD LENGTH=1861	6.25694	6.01081	6.54105	6.14075	6.23739	6.61953	5.95566	6.38737	6.11137	6.26848	6.19263	6.22469	6.37855	6.19254	6.2471	5.52578	5.13582	5.74027	5.38046	5.44558	5.20489	4.92014	5.30832	5.27875	5.17803	6.12026	5.84678	5.89224	5.96585	5.95628	6.25213	6.05766	6.10073	5.84302	6.06339	-0.0310934	0.839287	0.978949	-0.00971289	0.94946	0.999629	0.791806	5.35363e-05	0.0085195	1.05936	1.43185e-06	0.000893561
AT5G19440.1_at	AT5G19440	NAD(P)-binding Rossmann-fold superfamily protein | chr5:6556420-6558342 FORWARD LENGTH=1273	9.1159	9.22775	8.76063	9.22802	9.08307	8.82543	9.51451	8.78375	9.17933	9.07576	9.24967	9.25279	8.93585	9.49164	9.23249	8.15888	8.50395	8.44675	8.11209	8.30542	8.44328	8.33652	8.47574	8.58454	8.46002	8.36564	8.55547	8.0822	8.33047	8.33345	8.38592	8.61387	8.2506	8.44517	8.42389	0.00731972	0.963586	0.994314	-0.149411	0.357126	0.999629	0.777657	0.000107546	0.0134759	0.623054	0.000942192	0.0761095
AT4G10510.1_at	AT4G10510	Subtilase family protein | chr4:6495955-6499010 FORWARD LENGTH=2298	5.34904	5.37253	5.61685	5.03609	5.34363	5.16674	4.50999	5.2475	4.74304	4.91682	5.30974	5.08325	5.50263	5.40322	5.32471	4.30434	4.96764	4.12246	4.88296	4.56935	3.96204	4.50938	4.48107	4.37032	4.3307	2.98596	3.29155	3.67212	3.74013	3.42244	4.94995	4.48163	4.67444	4.25264	4.58966	0.426807	0.0469202	0.577657	0.0189163	0.925768	0.999629	0.774275	0.00110997	0.0665289	1.01292	7.90845e-05	0.0155372
AT2G01890.1_at	AT2G01890	PAP8, ATPAP8 | purple acid phosphatase 8 | chr2:396768-399208 REVERSE LENGTH=1265	7.34664	7.36869	7.70785	7.54416	7.49183	7.88216	7.64356	7.41741	7.14575	7.52222	7.48021	7.54443	7.17309	7.39719	7.39873	6.84575	6.28837	6.82745	6.91686	6.71961	6.80633	6.56308	6.31598	6.88161	6.64175	6.2514	6.412	5.80234	5.88335	6.08727	7.63502	6.97044	7.51365	8.10508	7.55605	-0.0303853	0.857795	0.980901	0.0930995	0.584414	0.999629	0.772228	0.000207452	0.0211621	0.850084	7.47584e-05	0.0150917
AT2G15220.1_at	AT2G15220	Plant basic secretory protein (BSP) family protein | chr2:6608659-6609506 FORWARD LENGTH=848	6.80231	6.92028	6.33771	7.25151	6.82795	7.95248	7.4005	6.86343	7.80748	7.50597	7.27604	7.39337	6.75843	7.55731	7.24629	5.86874	6.43325	5.80065	6.12757	6.05755	6.22166	6.33451	6.13441	5.95371	6.16107	5.55364	5.85809	4.62235	5.49034	5.38111	4.78577	5.02175	4.12118	4.81727	4.68649	-0.678021	0.00862193	0.3999	-0.418334	0.0859044	0.999629	0.770401	0.00356835	0.136837	0.666882	0.00957602	0.27083
AT1G65970.1_at	AT1G65970	TPX2 | thioredoxin-dependent peroxidase 2 | chr1:24557372-24558322 REVERSE LENGTH=737	3.9278	3.48548	3.53348	3.70341	3.66254	3.36545	3.6721	3.35292	4.54458	3.73376	3.97184	3.72923	3.26667	3.06354	3.50782	3.24863	2.84712	2.88298	2.62028	2.89975	2.6135	3.02236	2.57663	2.54892	2.69035	2.19095	3.17863	2.46273	2.5262	2.58963	2.25384	2.46334	2.68582	2.56127	2.49107	-0.0712203	0.766951	0.966711	0.154723	0.521575	0.999629	0.76279	0.00467562	0.157806	0.972188	0.000648932	0.0593693
AT5G45080.1_at	AT5G45080	AtPP2-A6, PP2-A6 | phloem protein 2-A6 | chr5:18191575-18193207 REVERSE LENGTH=1179	5.65906	5.65147	5.10792	5.27947	5.42448	5.48655	5.50494	5.91225	5.59766	5.62535	5.35166	5.58977	5.54119	5.71443	5.54926	4.90781	4.70508	4.60958	4.42783	4.66258	4.42063	4.20876	4.68335	4.13238	4.36128	4.11484	3.94634	4.47888	4.29412	4.20855	3.5313	4.14974	4.06855	4.44478	4.04859	-0.200868	0.197847	0.760035	-0.124781	0.417153	0.999629	0.761906	7.72426e-05	0.0108779	1.0632	1.26352e-06	0.000820695
AT1G05700.1_at	AT1G05700	Leucine-rich repeat transmembrane protein kinase protein | chr1:1709796-1713245 FORWARD LENGTH=2559	4.73895	4.35977	4.12645	3.96985	4.29875	4.86856	4.61483	4.4035	4.74296	4.65746	4.3235	4.06864	4.33778	3.82663	4.13914	3.62017	3.42342	3.6449	3.48663	3.54378	2.99604	3.43158	3.38359	3.33678	3.287	4.90973	4.82704	4.6428	4.95701	4.83415	5.3521	5.27288	5.62627	5.25214	5.37585	-0.35871	0.0336751	0.544891	0.159615	0.320092	0.999629	0.754973	0.000128916	0.0154248	1.01176	4.05565e-06	0.00201686
AT4G22070.1_at	AT4G22070	WRKY31, ATWRKY31 | WRKY DNA-binding protein 31 | chr4:11691378-11694392 REVERSE LENGTH=1778	7.30305	7.15842	7.06998	6.50775	7.0098	7.51102	7.01272	7.42091	7.24471	7.29734	6.85215	6.95284	6.94087	7.1211	6.96674	6.40524	6.14901	6.22859	6.23785	6.25517	6.34167	5.8261	5.80434	5.94417	5.97907	5.70181	5.63638	5.49562	5.34789	5.54543	6.29887	5.99023	6.24482	6.41412	6.23701	-0.287538	0.0798445	0.639436	0.0430581	0.784295	0.999629	0.754624	0.000119701	0.0144803	1.03073	2.88771e-06	0.00150667
AT4G33150.2_at	AT4G33150	lysine-ketoglutarate reductase/saccharopine dehydrogenase bifunctional enzyme | chr4:15985189-15991538 REVERSE LENGTH=3602	7.16384	6.9438	7.80734	7.5029	7.35447	7.96716	7.9415	7.88355	7.69564	7.87196	7.29584	7.52944	7.25174	7.15294	7.30749	6.37277	6.87296	6.77775	6.37687	6.60009	6.18681	6.8248	6.48415	6.31607	6.45296	6.70782	6.76109	6.59424	6.54002	6.65079	6.4366	6.59522	6.08725	6.24497	6.34101	-0.517496	0.00793002	0.393129	0.0469793	0.789697	0.999629	0.754382	0.000379985	0.0315764	0.901509	5.90038e-05	0.0130466
AT1G04350.1_at	AT1G04350	2-oxoglutarate (2OG) and Fe(II)-dependent oxygenase superfamily protein | chr1:1165165-1166768 FORWARD LENGTH=1444	6.29294	6.04309	6.2663	6.14901	6.18784	6.42014	6.31064	6.16063	6.16381	6.26381	6.08614	6.16241	6.18743	6.00095	6.10923	5.70987	5.55244	5.10934	5.37418	5.43646	5.30477	5.80232	5.77935	5.47841	5.59121	6.19546	6.40132	6.35776	5.98736	6.23548	6.0868	6.23511	6.61485	6.24271	6.29487	-0.0759689	0.557663	0.920516	0.0786065	0.544204	0.999629	0.75138	1.30036e-05	0.0031554	0.596624	0.000176925	0.0248061
AT1G14860.1_at	AT1G14860	atnudt18, NUDT18 | nudix hydrolase homolog 18 | chr1:5124742-5126151 FORWARD LENGTH=1128	6.17532	5.95064	6.14842	5.79621	6.01765	5.95805	5.93314	5.9725	6.21673	6.0201	6.11659	5.82043	5.97786	6.13012	6.01125	5.50521	5.31405	5.24286	5.01726	5.26985	5.24051	5.18555	4.99721	5.29183	5.17877	5.96876	6.48608	6.20973	6.77047	6.35876	6.29559	6.20438	6.20973	6.07222	6.19548	-0.00245553	0.983327	0.997462	0.00639787	0.956579	0.999629	0.747802	4.28238e-06	0.00140721	0.838873	9.24361e-07	0.000700468
AT1G30700.1_at	AT1G30700	FAD-binding Berberine family protein | chr1:10892570-10894572 FORWARD LENGTH=1772	6.21783	6.14113	5.93628	6.17105	6.11657	6.64566	6.30611	6.24248	6.43159	6.40646	6.00681	6.24461	6.34041	6.35511	6.23673	5.48956	5.47924	5.10923	5.40353	5.37039	4.69734	5.48439	5.13243	4.4015	4.92892	5.31175	5.2571	4.74251	5.42968	5.18526	5.335	4.868	4.98377	5.16697	5.08843	-0.289889	0.112907	0.680954	-0.120162	0.498647	0.999629	0.746181	0.000433317	0.034392	1.18765	2.05205e-06	0.00120945
AT1G67980.2_at	AT1G67980	CCOAMT | caffeoyl-CoA 3-O-methyltransferase | chr1:25487714-25489158 FORWARD LENGTH=931	3.5291	3.65206	2.38008	3.72772	3.32224	3.32249	3.84542	2.85299	3.54652	3.39186	3.71968	2.91905	3.09527	4.2668	3.5002	3.09216	2.57151	2.3188	2.34931	2.58295	2.74885	2.78248	2.304	2.16922	2.50114	2.72993	2.81792	2.14967	2.55251	2.56251	2.15414	2.58646	2.52598	2.24789	2.37862	-0.0696146	0.828331	0.977057	-0.177958	0.580733	0.999629	0.739295	0.0311045	0.402382	0.821104	0.0181895	0.358648
AT2G23910.1_at	AT2G23910	NAD(P)-binding Rossmann-fold superfamily protein | chr2:10177834-10180064 FORWARD LENGTH=1258	7.0661	7.02866	7.05031	7.51512	7.16505	6.94052	6.54805	6.55961	7.0266	6.76869	6.68491	6.47876	7.13184	7.16422	6.86493	6.27672	6.1917	6.72861	6.5531	6.43753	6.6204	6.33844	6.66268	6.4247	6.51155	6.28762	6.33285	6.34941	6.36406	6.33349	5.72688	5.90102	6.42164	6.59448	6.16101	0.396354	0.0318454	0.534428	0.300117	0.0951607	0.999629	0.727517	0.000453403	0.0353688	0.653494	0.00119774	0.088547
AT5G65980.1_at	AT5G65980	Auxin efflux carrier family protein | chr5:26392444-26394232 FORWARD LENGTH=1188	5.53342	5.61825	5.92203	5.46469	5.6346	5.34583	5.8019	5.84392	5.36532	5.58924	6.39892	5.92567	5.83335	5.87569	6.00841	4.97351	4.74645	4.91628	5.02551	4.91544	4.28501	4.27346	4.98925	4.62239	4.54253	4.72296	5.59733	4.39409	4.71986	4.85856	4.73625	5.19563	4.87127	5.06111	4.96606	0.0453545	0.791904	0.971098	-0.37381	0.0404023	0.989835	0.71916	0.000475642	0.0366544	1.09207	4.32687e-06	0.00205892
AT3G49780.1_at	AT3G49780	ATPSK4, ATPSK3 (FORMER SYMBOL), PSK4 | phytosulfokine 4 precursor | chr3:18465679-18466376 FORWARD LENGTH=433	8.05273	7.89913	7.66979	7.74801	7.84242	8.19977	7.58476	7.51359	7.41294	7.67777	8.14266	7.76442	7.77204	7.85751	7.88416	7.20182	7.13733	7.24854	6.92467	7.12809	7.01378	7.11222	7.26244	6.99608	7.09613	7.21865	7.22171	6.9708	7.05717	7.11708	7.07629	7.41914	7.13567	6.90205	7.13329	0.16465	0.272825	0.815171	-0.0417417	0.777601	0.999629	0.714329	0.000110345	0.0137186	0.746287	6.84277e-05	0.014328
AT5G65380.1_at	AT5G65380	MATE efflux family protein | chr5:26122989-26126439 REVERSE LENGTH=1800	8.67561	8.80234	9.06952	8.79901	8.83662	9.11595	8.69365	9.03654	8.92847	8.94365	8.75627	8.80191	9.16305	8.81203	8.88332	8.09686	8.07077	8.49145	7.86831	8.13185	7.94426	8.0615	8.31397	7.72453	8.01106	8.56961	8.71455	8.7787	8.30398	8.59171	8.6081	8.57481	8.92452	8.49367	8.65028	-0.107029	0.474351	0.895974	-0.0466962	0.753555	0.999629	0.704774	0.000135961	0.0160653	0.825555	2.30071e-05	0.00653793
AT5G06750.3_at	AT5G06750	Protein phosphatase 2C family protein | chr5:2086286-2088997 REVERSE LENGTH=1666	5.89802	6.09451	6.29408	5.74472	6.00783	5.83022	5.86579	6.11178	6.04628	5.96352	5.58146	5.89529	5.43651	5.98343	5.72417	5.34743	5.10032	5.3995	5.40551	5.31319	5.57608	5.10287	5.37268	5.41936	5.36775	4.95538	4.83272	5.1899	5.19521	5.0433	5.0546	4.73433	5.02391	5.06092	4.96844	0.0443137	0.754969	0.965137	0.283658	0.0574356	0.999629	0.694642	9.66181e-05	0.0127336	0.640083	0.000227795	0.0299856
AT1G18970.1_at	AT1G18970	GLP4 | germin-like protein 4 | chr1:6554568-6555377 REVERSE LENGTH=810	3.73406	4.40633	2.99008	3.6365	3.69174	3.64902	3.70638	4.03377	4.54105	3.98256	4.0389	3.8459	3.74403	4.11148	3.93508	2.94947	2.92613	3.05604	3.09537	3.00675	2.9228	2.3925	3.11584	2.89762	2.83219	2.79249	2.13648	2.43843	2.80918	2.54414	2.8127	2.74422	2.38809	2.58364	2.63216	-0.290815	0.231478	0.786716	-0.243335	0.313857	0.999629	0.684988	0.00914739	0.22586	0.859552	0.00176818	0.110985
AT2G38880.6_at	AT2G38880	NF-YB1 | nuclear factor Y, subunit B1 | chr2:16238492-16240755 FORWARD LENGTH=900	3.00829	2.87573	1.95354	2.49891	2.58411	3.27827	1.80117	1.43815	1.72228	2.05997	2.08282	1.99813	2.43791	2.55748	2.26909	2.09888	1.76031	2.14849	1.61195	1.90491	1.9699	1.88882	1.69566	1.67332	1.80693	1.88757	2.64707	1.60661	1.64872	1.94749	2.41046	1.38472	1.72363	2.22493	1.93594	0.524146	0.0992873	0.662313	0.315027	0.310173	0.999629	0.679208	0.0369853	0.427219	0.777189	0.0189417	0.36664
AT3G12520.1_at	AT3G12520	SULTR4;2 | sulfate transporter 4;2 | chr3:3967816-3971927 REVERSE LENGTH=2230	6.06827	6.40095	6.51663	6.16472	6.28764	5.93902	6.31415	6.6549	5.91404	6.20553	6.1871	5.97645	5.86931	5.93798	5.99271	5.53204	5.48451	6.59823	4.84565	5.61511	5.40311	6.21371	4.89881	4.9325	5.36203	6.74251	6.39465	6.9914	6.51076	6.65983	6.13379	6.54791	6.00472	5.68404	6.09262	0.0821142	0.790267	0.970875	0.294933	0.345031	0.999629	0.672532	0.0400934	0.443663	0.925608	0.00694033	0.231402
AT4G28870.1_at	AT4G28870	unknown protein; BEST Arabidopsis thaliana protein match is: unknown protein (TAIR:AT1G49680.1); Has 22985 Blast hits to 1198 proteins in 188 species: Archae - 0; Bacteria - 21210; Metazoa - 895; Fungi - 112; Plants - 141; Viruses - 114; Other Eukaryotes - 513 (source: NCBI BLink). | chr4:14250421-14250720 FORWARD LENGTH=300	8.37678	8.28712	7.66228	8.35103	8.1693	7.46388	7.92966	8.13479	7.94202	7.86759	7.76524	7.25239	7.90616	8.05502	7.7447	7.42013	7.73325	7.38336	7.46247	7.4998	7.46818	7.16736	7.56811	7.78884	7.49812	7.9381	8.39391	7.77251	8.55568	8.16505	6.8283	7.94708	7.76418	7.90029	7.60996	0.301714	0.132783	0.706118	0.424601	0.0397724	0.989835	0.6695	0.00256725	0.113483	0.671179	0.00251758	0.136969
AT1G03220.1_at	AT1G03220	Eukaryotic aspartyl protease family protein | chr1:787122-788651 FORWARD LENGTH=1530	6.85313	7.1288	6.57881	6.9647	6.88136	7.27903	6.98592	6.74569	7.04881	7.01486	7.00094	7.26559	6.80657	7.1375	7.05265	6.0261	6.42238	6.02818	6.37378	6.21261	6.34367	6.1969	6.1942	6.35383	6.27215	6.19221	6.4958	5.84129	6.22921	6.18963	6.07378	6.4398	6.04757	5.96128	6.13061	-0.133504	0.344796	0.84825	-0.17129	0.229119	0.999629	0.668749	0.000122384	0.0146986	0.609209	0.000318161	0.0371281
AT1G23760.1_at	AT1G23760	JP630, PG3 | BURP domain-containing protein | chr1:8402046-8404301 FORWARD LENGTH=2119	5.67027	5.67319	5.65559	5.45617	5.61381	5.57674	5.3257	5.49253	5.25152	5.41162	5.45759	5.37356	5.40119	5.49395	5.43157	4.8679	5.13604	4.98384	4.79863	4.9466	4.98318	4.68685	4.94918	4.74276	4.84049	5.90615	5.6732	5.67234	5.94618	5.79947	5.8482	5.46278	5.40432	5.74917	5.61612	0.202182	0.0527493	0.590314	0.182232	0.0780255	0.999629	0.667202	1.999e-06	0.000837132	0.773313	2.59163e-07	0.000343683
AT1G66200.2_at	AT1G66200	ATGSR2, GSR2, GLN1;2 | glutamine synthase clone F11 | chr1:24655210-24657638 REVERSE LENGTH=1279	9.13679	9.6265	9.39325	9.29595	9.36312	9.62981	9.41897	9.32712	10.0676	9.61089	9.37521	9.92823	9.57894	9.46125	9.58591	8.76638	8.49902	8.78918	8.75411	8.70217	8.09506	8.77711	8.40441	8.72052	8.49928	9.11317	8.94878	8.95566	9.40904	9.10666	9.92454	9.5078	9.69858	9.57499	9.67648	-0.247768	0.169217	0.738061	-0.222787	0.214145	0.999629	0.660947	0.00123591	0.0722814	0.863846	9.15973e-05	0.0169545
AT5G62480.2_at	AT5G62480	ATGSTU9, GST14, GST14B, GSTU9 | glutathione S-transferase tau 9 | chr5:25088718-25089593 REVERSE LENGTH=729	6.20874	6.04455	5.54894	6.15968	5.99048	6.69454	5.85049	5.84653	6.66974	6.26533	6.15096	6.04449	6.12217	6.24153	6.13979	5.09969	5.59665	5.4668	5.15648	5.32991	4.94509	4.95988	5.04304	5.452	5.1	3.14967	3.37017	3.0219	3.26124	3.20074	3.80777	3.75963	3.66433	3.72601	3.73944	-0.274849	0.183676	0.748604	-0.149311	0.462366	0.999629	0.660569	0.00374994	0.140576	0.890474	0.00028362	0.0345853
AT1G69880.1_at	AT1G69880	ATH8, TH8 | thioredoxin H-type 8 | chr1:26321479-26322993 FORWARD LENGTH=707	4.12797	3.95099	4.37297	4.10209	4.13851	3.98831	4.48019	4.67919	3.65001	4.19942	4.06536	4.73489	4.29673	3.90269	4.24992	3.29025	3.65858	3.92224	3.05458	3.48141	3.32746	3.17626	3.74989	3.21249	3.36652	3.04674	3.30191	2.97086	3.11905	3.10964	2.25101	2.21208	2.63721	2.4633	2.3909	-0.0609198	0.792648	0.97152	-0.111412	0.631467	0.999629	0.657092	0.00994135	0.234306	0.771981	0.00329058	0.159765
AT2G40780.1_at	AT2G40780	Nucleic acid-binding, OB-fold-like protein | chr2:17021505-17022916 FORWARD LENGTH=1054	4.03182	4.28588	4.11792	3.64796	4.0209	4.00322	3.14991	4.03416	4.13103	3.82958	3.51706	3.79705	4.84915	3.66531	3.95714	3.66557	3.28699	3.00644	3.50087	3.36497	3.20302	3.22088	3.54152	3.70249	3.41698	3.73092	3.01129	3.02049	3.25012	3.25321	3.69747	3.62036	3.05232	3.13446	3.37615	0.191315	0.472457	0.894777	0.0637507	0.809581	0.999629	0.655927	0.0214745	0.346588	0.603916	0.0324025	0.456923
AT1G74390.1_at	AT1G74390	Polynucleotidyl transferase, ribonuclease H-like superfamily protein | chr1:27961537-27963847 REVERSE LENGTH=1765	6.46138	6.16871	6.37532	6.25602	6.31536	6.2251	6.68845	6.73875	6.49908	6.53785	6.70511	6.57763	6.20145	6.22204	6.42656	5.73617	5.01189	5.73725	6.15958	5.66122	5.48446	5.66077	4.90582	5.22434	5.31885	5.58908	5.82294	6.10486	5.16416	5.67026	6.12702	5.98358	5.56796	6.43598	6.02863	-0.222488	0.289995	0.824812	-0.111198	0.592572	0.999629	0.654138	0.00486243	0.161541	0.996507	0.000116419	0.0197088
AT3G50740.1_at	AT3G50740	UGT72E1 | UDP-glucosyl transferase 72E1 | chr3:18855161-18856884 REVERSE LENGTH=1724	7.91283	7.85888	7.58308	7.9498	7.82615	8.1541	7.93666	7.62482	8.38977	8.02634	7.94629	7.70814	7.75691	8.14236	7.88842	7.17312	7.3024	7.04299	7.1851	7.1759	7.11797	6.81659	6.79372	7.04655	6.94371	7.00491	7.00843	6.72884	7.03646	6.94466	7.80822	7.37415	7.4629	7.92721	7.64312	-0.200191	0.176694	0.742753	-0.0622782	0.667067	0.999629	0.650244	0.000233495	0.022866	0.88244	7.19136e-06	0.00299222
AT1G26390.1_at	AT1G26390	FAD-binding Berberine family protein | chr1:9130017-9131779 REVERSE LENGTH=1763	4.60284	4.05573	4.29167	4.82497	4.4438	5.1043	4.98211	4.67095	4.91498	4.91809	4.67901	4.6345	4.33415	5.49346	4.78528	3.85373	3.92742	3.36125	4.04575	3.79704	3.4967	3.05015	3.35938	3.51788	3.35603	3.16648	2.74205	2.78978	2.97946	2.91944	2.81145	2.95814	3.09115	3.01337	2.96853	-0.474283	0.0414598	0.56856	-0.341476	0.131434	0.999629	0.646767	0.00775502	0.206198	1.08778	8.38734e-05	0.0159404
AT1G28260.1_at	AT1G28260	Telomerase activating protein Est1 | chr1:9875600-9879174 REVERSE LENGTH=3211	6.67672	6.83545	7.29855	6.05215	6.71572	5.84611	6.27886	6.46389	6.4117	6.25014	6.77463	7.18573	7.07994	6.94852	6.99721	5.51776	6.30869	6.45472	6.03621	6.07934	5.90629	6.18777	6.18841	6.06404	6.08663	6.40973	6.88842	6.1843	6.863	6.58636	5.90797	6.47237	6.62367	6.27078	6.3187	0.465576	0.0503651	0.583591	-0.281493	0.221135	0.999629	0.63637	0.0102279	0.23781	0.629088	0.0109778	0.289741
AT5G47560.1_at	AT5G47560	ATTDT, ATSDAT, TDT | tonoplast dicarboxylate transporter | chr5:19287369-19290465 REVERSE LENGTH=2267	8.85138	8.94236	9.48688	8.9934	9.0685	9.01955	9.44568	9.32503	9.06664	9.21422	9.13706	9.34087	9.44335	9.0183	9.2349	8.36395	8.58917	8.66659	8.13899	8.43968	8.14461	8.41226	8.87979	8.14062	8.39432	8.61583	9.16056	8.81096	8.65911	8.81162	8.92452	9.21743	9.33278	8.86091	9.08391	-0.145719	0.416849	0.876639	-0.166392	0.355216	0.999629	0.628828	0.00208472	0.100379	0.674185	0.00116865	0.0871072
AT1G08220.1_at	AT1G08220	FUNCTIONS IN: molecular_function unknown; INVOLVED IN: mitochondrial proton-transporting ATP synthase complex assembly; LOCATED IN: mitochondrial inner membrane; EXPRESSED IN: 18 plant structures; EXPRESSED DURING: 7 growth stages; CONTAINS InterPro DOMAIN/s: ATPase assembly factor ATP10, mitochondria (InterPro:IPR007849); Has 168 Blast hits to 168 proteins in 86 species: Archae - 6; Bacteria - 0…	8.10383	7.96698	7.26755	7.04252	7.59522	6.96153	7.45208	7.74629	7.28054	7.36011	7.9816	6.99466	7.44886	7.16857	7.39842	6.91073	7.23084	7.22243	6.50483	6.96721	7.30842	7.02902	6.84098	6.29124	6.86742	7.26918	7.24128	7.86805	6.97144	7.33749	7.18153	7.38564	6.70184	6.4044	6.91835	0.235112	0.399395	0.870654	0.196798	0.479277	0.999629	0.628014	0.0331429	0.411625	0.727805	0.0154684	0.335177
AT5G35603.1_at	AT5G35603	Protein of unknown function (DUF3287) | chr5:13785225-13786280 REVERSE LENGTH=985	5.11439	4.82105	3.64794	3.94211	4.38137	4.12118	3.92886	4.00431	4.1939	4.06206	3.92522	4.20895	4.24299	3.98244	4.0899	4.10557	4.08601	3.48257	3.34458	3.75468	4.54936	3.42833	3.78403	3.20566	3.74185	3.42077	3.24703	3.3612	3.56718	3.39904	3.28133	3.76617	2.89005	3.07904	3.25414	0.319309	0.295609	0.827324	0.291473	0.338502	0.999629	0.626691	0.0486171	0.48212	0.639527	0.0446317	0.509504
AT5G17010.2_at	AT5G17010	Major facilitator superfamily protein | chr5:5587351-5592332 REVERSE LENGTH=1823	3.30414	3.20983	3.65766	3.10275	3.31859	2.5463	3.40471	2.97605	3.39984	3.08173	2.68426	3.75135	3.42667	3.46914	3.33286	2.94804	2.3047	2.57091	2.9509	2.69364	2.62801	1.5818	3.07518	2.71364	2.49966	2.91738	3.84157	4.25627	2.37898	3.34855	3.20778	3.05527	3.93218	3.979	3.54356	0.236867	0.415341	0.876156	-0.0142625	0.960517	0.999629	0.624954	0.0410139	0.446885	0.818935	0.00984518	0.275534
AT5G18840.1_at	AT5G18840	Major facilitator superfamily protein | chr5:6282881-6286707 FORWARD LENGTH=1830	3.99882	4.04877	4.53923	4.08543	4.16806	4.25692	3.98945	4.53737	3.7226	4.12659	3.60381	4.62435	3.93701	3.94602	4.0278	3.43908	3.59175	3.44258	3.70413	3.54438	3.77134	3.37219	3.36785	3.64764	3.53976	6.79357	7.54755	7.21189	6.80973	7.09068	5.95588	6.29062	6.29516	6.18485	6.18163	0.0414765	0.833945	0.978189	0.140263	0.481144	0.999629	0.623679	0.00493076	0.162792	0.628307	0.00467898	0.191657
AT3G11930.3_at	AT3G11930	Adenine nucleotide alpha hydrolases-like superfamily protein | chr3:3776237-3777694 FORWARD LENGTH=1116	5.08569	4.66883	4.72399	5.76655	5.06126	4.63018	5.15576	4.03983	4.6181	4.61097	4.75631	4.40376	5.14179	4.734	4.75896	4.64921	3.99473	4.80101	4.31536	4.44008	4.39407	4.13227	4.14093	4.28473	4.238	4.07196	3.54859	2.88301	4.05323	3.6392	2.98199	3.70175	2.97704	4.00753	3.41708	0.450293	0.0836724	0.646319	0.302298	0.234885	0.999629	0.621185	0.0210784	0.344616	0.82326	0.00355445	0.167596
AT2G37750.1_at	AT2G37750	unknown protein; Has 21 Blast hits to 21 proteins in 7 species: Archae - 0; Bacteria - 0; Metazoa - 0; Fungi - 0; Plants - 21; Viruses - 0; Other Eukaryotes - 0 (source: NCBI BLink). | chr2:15830989-15831558 FORWARD LENGTH=570	5.24052	5.64372	5.12266	5.71386	5.43019	5.89338	5.59413	5.10221	5.88334	5.61826	5.65003	5.26165	5.37206	5.72839	5.50303	4.93647	4.79533	4.40759	5.13119	4.81764	4.85665	4.61834	4.52317	4.86022	4.7146	4.46697	4.75394	4.08939	4.99815	4.57711	4.60284	4.57794	4.38622	4.51178	4.5197	-0.188073	0.33128	0.842974	-0.0728421	0.703535	0.999629	0.612547	0.0043853	0.152536	0.715593	0.00129517	0.0920117
AT1G26410.1_at	AT1G26410	FAD-binding Berberine family protein | chr1:9138675-9140439 REVERSE LENGTH=1765	3.30839	2.99617	3.26001	3.06717	3.15794	3.44134	3.61565	2.68476	4.16028	3.47551	2.72101	3.96276	2.67216	3.27517	3.15777	2.32913	2.53051	2.75478	2.5785	2.54823	2.32961	2.34241	1.99837	2.49933	2.29243	2.70502	2.47274	2.79415	2.53859	2.62763	2.15569	2.62249	2.8771	2.56955	2.55621	-0.317572	0.250186	0.799456	0.000161291	0.999525	0.999891	0.609707	0.0348377	0.417039	0.865504	0.00452173	0.188485
																																				#8	398	0.6	0.005
																																				#8 und #12	156
																																				#8 und #12
																																				ohne empties	133
[truncated: 24 more columns]

## Sheet: 337 down in 8
Identifier	Description	Col	GRXC2	SSMS9	CCMC8	CCMC12	Col-GRXC2_logFC	Col-GRXC2_P.Value	Col-SSMS9_logFC	Col-SSMS9_P.Value	Col-CCMC8_logFC	Col-CCMC8_P.Value	Col-CCMC12_logFC	Col-CCMC12_P.Value
AT1G03850.2_at	Glutaredoxin family protein | chr1:977102-977761 REVERSE LENGTH=660	7.33759	7.59609	7.00075	3.83037	3.94797	-0.258502	0.311632	0.336836	0.191655	3.50722	2.98697e-11	3.38962	5.28142e-11
AT3G28740.1_at	CYP81D1 | Cytochrome P450 superfamily protein | chr3:10788698-10790553 REVERSE LENGTH=1597	9.41449	9.25905	9.61629	7.08814	8.64165	0.155444	0.328609	-0.201795	0.208754	2.32636	1.05105e-11	0.772843	9.16258e-05
AT5G38910.1_at	RmlC-like cupins superfamily protein | chr5:15578811-15579584 FORWARD LENGTH=669	6.88561	8.6495	7.21335	4.6188	3.99923	-1.76389	1.34446e-07	-0.327735	0.140556	2.26682	2.94585e-09	2.88638	5.79697e-11
AT2G43510.1_at	ATTI1, TI1 | trypsin inhibitor protein 1 | chr2:18067172-18067802 FORWARD LENGTH=491	6.81123	7.09912	6.67184	4.59973	4.90141	-0.287891	0.267006	0.139389	0.586039	2.2115	5.63946e-08	1.90982	4.72292e-07
AT5G16980.2_at	Zinc-binding dehydrogenase family protein | chr5:5579054-5580929 REVERSE LENGTH=1106	5.63819	5.59151	5.22341	3.43012	4.99992	0.046675	0.81125	0.414778	0.0449425	2.20807	9.20907e-10	0.63827	0.00381821
AT1G55850.1_at	ATCSLE1, CSLE1 | cellulose synthase like E1 | chr1:20876699-20879482 FORWARD LENGTH=2311	8.76409	8.72657	8.63433	6.79038	7.96673	0.0375255	0.773481	0.129763	0.325626	1.97371	7.1767e-12	0.797362	7.01836e-06
AT4G11650.1_at	ATOSM34, OSM34 | osmotin 34 | chr4:7024856-7026146 REVERSE LENGTH=1039	9.33996	9.97934	9.61435	7.40588	7.19623	-0.639384	0.000238754	-0.274391	0.0661229	1.93408	4.49212e-11	2.14373	7.95066e-12
AT5G25130.1_at	CYP71B12 | cytochrome P450, family 71, subfamily B, polypeptide 12 | chr5:8668299-8670194 FORWARD LENGTH=1649	7.06085	7.00951	6.77102	5.18248	6.23835	0.0513339	0.786718	0.289826	0.138267	1.87837	7.42236e-09	0.8225	0.000337276
AT4G12290.1_at	Copper amine oxidase family protein | chr4:7304405-7307138 FORWARD LENGTH=2420	8.20298	8.61431	8.32208	6.34731	7.61019	-0.411328	0.0149944	-0.119099	0.446733	1.85567	3.74661e-10	0.592789	0.00109993
AT1G05560.1_at	UGT1, UGT75B1 | UDP-glucosyltransferase 75B1 | chr1:1645498-1647147 REVERSE LENGTH=1650	7.92738	7.54011	7.92835	6.10768	7.03816	0.387276	0.0461201	-0.000970116	0.995781	1.8197	7.32614e-09	0.889224	0.000108362
AT2G37770.2_at	NAD(P)-linked oxidoreductase superfamily protein | chr2:15834867-15836881 FORWARD LENGTH=1191	7.76667	7.65977	7.69563	5.96154	6.63577	0.106902	0.710715	0.0710425	0.805103	1.80513	5.13536e-06	1.13091	0.000850563
AT5G16970.1_at	AT-AER, AER | alkenal reductase | chr5:5576168-5578075 REVERSE LENGTH=1235	6.81194	6.70039	6.66979	5.01091	6.22889	0.111543	0.528487	0.142147	0.423421	1.80103	4.49181e-09	0.583051	0.00345128
AT3G11340.1_at	UDP-Glycosyltransferase superfamily protein | chr3:3556705-3558269 FORWARD LENGTH=1487	6.96936	7.09047	7.10675	5.2083	5.00282	-0.121108	0.551025	-0.137388	0.499412	1.76106	5.29246e-08	1.96654	9.87805e-09
AT1G02850.5_at	BGLU11 | beta glucosidase 11 | chr1:630505-633259 FORWARD LENGTH=1801	8.29577	8.02585	8.36318	6.59477	7.26247	0.269924	0.262602	-0.0674069	0.776074	1.70101	8.4503e-07	1.0333	0.000318471
AT4G23700.1_at	ATCHX17, CHX17 | cation/H+ exchanger 17 | chr4:12342428-12346043 REVERSE LENGTH=2732	6.34865	7.13648	6.52459	4.66595	4.39369	-0.787835	0.00013298	-0.175948	0.295714	1.68269	5.06905e-09	1.95495	4.62074e-10
AT1G07900.1_at	LBD1 | LOB domain-containing protein 1 | chr1:2442622-2443632 FORWARD LENGTH=576	5.19009	5.96859	4.90727	3.52808	4.47087	-0.778498	0.0827919	0.282821	0.513207	1.66202	0.000987389	0.71922	0.106935
AT1G78670.1_at	ATGGH3, GGH3 | gamma-glutamyl hydrolase 3 | chr1:29590945-29593499 FORWARD LENGTH=1347	9.09837	9.251	8.98745	7.44064	8.36194	-0.152628	0.0930077	0.110922	0.21377	1.65773	1.48348e-13	0.736425	8.54278e-08
AT5G39050.1_at	HXXXD-type acyl-transferase family protein | chr5:15634586-15636065 FORWARD LENGTH=1480	8.39613	8.17266	8.40177	6.7501	7.52569	0.22347	0.179051	-0.00563901	0.972252	1.64603	5.08671e-09	0.870434	3.45305e-05
AT5G23760.1_at	Copper transport protein family | chr5:8013085-8014228 REVERSE LENGTH=568	5.78899	5.72088	5.43716	4.14664	5.00118	0.0681073	0.723432	0.351829	0.0796277	1.64235	7.03222e-08	0.787812	0.000579325
AT1G67550.1_at	URE | urease | chr1:25312740-25317395 FORWARD LENGTH=3103	6.64926	6.6773	6.39799	5.00833	5.95353	-0.0280303	0.841545	0.251273	0.0855717	1.64094	5.22592e-10	0.69574	8.35139e-05
AT1G26240.1_at	Proline-rich extensin-like family protein | chr1:9078140-9079576 REVERSE LENGTH=1437	5.79121	5.63751	6.08435	4.15323	3.39774	0.1537	0.647053	-0.293143	0.38616	1.63798	9.77251e-05	2.39347	9.0371e-07
AT4G19880.2_at	Glutathione S-transferase family protein | chr4:10784391-10786423 REVERSE LENGTH=1496	5.15197	4.48362	4.33953	3.51437	3.83172	0.668353	0.16582	0.81244	0.0960901	1.6376	0.0023202	1.32025	0.0105068
AT5G62760.3_at	P-loop containing nucleoside triphosphate hydrolases superfamily protein | chr5:25204472-25209508 REVERSE LENGTH=2308	4.03876	3.01617	3.11728	2.44635	2.42386	1.02259	0.0659835	0.921482	0.0947431	1.59241	0.00688685	1.6149	0.00626706
AT5G13750.3_at	ZIFL1 | zinc induced facilitator-like 1 | chr5:4438200-4441571 FORWARD LENGTH=1835	8.07145	8.10323	8.1379	6.48028	7.09627	-0.0317869	0.830596	-0.0664515	0.655396	1.59116	2.17268e-09	0.97518	2.84097e-06
AT3G21250.2_at	MRP6, ABCC8 | multidrug resistance-associated protein 6 | chr3:7457433-7463525 REVERSE LENGTH=4894	8.70614	8.75173	8.64631	7.12621	8.06373	-0.0455969	0.78776	0.0598236	0.724117	1.57993	1.85929e-08	0.642403	0.00115426
AT4G15530.2_at	PPDK | pyruvate orthophosphate dikinase | chr4:8864828-8869273 REVERSE LENGTH=2718	3.6106	3.07653	3.44378	2.05254	2.62301	0.534069	0.34751	0.166821	0.76666	1.55806	0.0114156	0.987584	0.091229
AT4G12480.1_at	pEARLI 1 | Bifunctional inhibitor/lipid-transfer protein/seed storage 2S albumin superfamily protein | chr4:7406105-7406937 REVERSE LENGTH=833	7.3319	7.56417	6.55811	5.77514	6.55893	-0.232269	0.645215	0.773792	0.136043	1.55676	0.00562834	0.77297	0.136435
AT1G09160.1_at	Protein phosphatase 2C family protein | chr1:2952771-2955667 REVERSE LENGTH=1934	4.84798	4.7619	5.14901	3.30195	4.5285	0.0860812	0.882237	-0.301032	0.605677	1.54603	0.0146108	0.319486	0.583936
AT2G36750.1_at	UGT73C1 | UDP-glucosyl transferase 73C1 | chr2:15410462-15412038 REVERSE LENGTH=1577	6.20423	6.0107	6.10698	4.66451	5.18763	0.193525	0.350154	0.09725	0.635632	1.53972	4.44223e-07	1.0166	8.28264e-05
AT1G64780.1_at	ATAMT1;2, AMT1;2 | ammonium transporter 1;2 | chr1:24060770-24062630 REVERSE LENGTH=1861	6.79565	6.8903	6.75554	5.26981	5.27588	-0.0946437	0.572307	0.0401103	0.810187	1.52584	2.55856e-08	1.51977	2.71801e-08
AT4G31970.1_at	CYP82C2 | cytochrome P450, family 82, subfamily C, polypeptide 2 | chr4:15462408-15464358 FORWARD LENGTH=1572	6.55546	6.89954	6.9783	5.03496	4.61235	-0.344081	0.289792	-0.422835	0.19677	1.5205	0.00013372	1.94312	7.77618e-06
AT4G15550.1_at	IAGLU | indole-3-acetate beta-D-glucosyltransferase | chr4:8877590-8879327 REVERSE LENGTH=1738	7.8254	7.81333	7.78667	6.3269	7.13329	0.0120677	0.964986	0.0387259	0.888001	1.4985	2.89493e-05	0.692107	0.0198796
AT2G26020.1_at	PDF1.2b | plant defensin 1.2b | chr2:11089250-11089597 FORWARD LENGTH=274	4.06545	3.84979	3.32705	2.57343	3.0614	0.215663	0.552656	0.738398	0.0528019	1.49202	0.000543898	1.00405	0.0113351
AT5G24210.1_at	alpha/beta-Hydrolases superfamily protein | chr5:8217335-8219619 FORWARD LENGTH=1355	5.32915	5.71179	5.48124	3.87081	5.0061	-0.382633	0.154406	-0.152089	0.562028	1.45835	2.16685e-05	0.32305	0.225507
AT1G14520.2_at	MIOX1 | myo-inositol oxygenase 1 | chr1:4968142-4970007 REVERSE LENGTH=1217	5.60382	5.52083	5.52514	4.17391	4.65783	0.0829868	0.712421	0.0786769	0.726691	1.4299	4.28879e-06	0.945982	0.000452325
AT2G36800.1_at	DOGT1, UGT73C5 | don-glucosyltransferase 1 | chr2:15423380-15425016 REVERSE LENGTH=1637	7.61234	7.59083	7.81272	6.19204	7.14366	0.0215063	0.926627	-0.200383	0.395632	1.4203	7.63301e-06	0.468685	0.0566914
AT4G15530.4_at	PPDK | pyruvate orthophosphate dikinase | chr4:8864828-8870936 REVERSE LENGTH=2963	4.64135	5.84968	4.20701	3.22448	4.19452	-1.20832	0.0188091	0.434344	0.366063	1.41687	0.00722784	0.446834	0.352759
AT4G23060.1_at	IQD22 | IQ-domain 22 | chr4:12087203-12090575 FORWARD LENGTH=1702	7.04004	6.77447	6.95302	5.62411	6.26306	0.26557	0.0579549	0.0870148	0.515636	1.41592	2.42732e-09	0.776976	1.26729e-05
AT1G05570.1_at	CALS1, GSL06, ATGSL6, ATGSL06, GSL6 | callose synthase 1 | chr1:1647706-1659437 REVERSE LENGTH=6231	7.23546	7.78717	7.17622	5.82082	7.15944	-0.55171	0.167798	0.0592441	0.879098	1.41464	0.00167309	0.0760228	0.845274
AT1G68540.1_at	NAD(P)-binding Rossmann-fold superfamily protein | chr1:25720026-25721410 FORWARD LENGTH=1134	5.94974	6.21188	5.53527	4.55248	5.81045	-0.262139	0.408703	0.414476	0.197642	1.39727	0.000265328	0.139288	0.658477
AT1G66783.1_at	MIR157A | MIR157A; miRNA | chr1:24913206-24913296 REVERSE LENGTH=91	4.22096	3.81421	4.13607	2.82611	3.91669	0.406749	0.14823	0.0848857	0.756265	1.39485	6.1081e-05	0.304264	0.273366
AT4G37520.2_at	Peroxidase superfamily protein | chr4:17631657-17633235 FORWARD LENGTH=1203	6.03125	6.374	6.07028	4.65225	4.59911	-0.342753	0.00206781	-0.0390292	0.687557	1.37899	2.05274e-11	1.43213	1.08498e-11
AT3G18100.1_at	MYB4R1, AtMYB4R1 | myb domain protein 4r1 | chr3:6200578-6204583 FORWARD LENGTH=2655	3.92721	3.7421	3.39418	2.55414	2.40452	0.185104	0.717047	0.533023	0.303022	1.37306	0.0136361	1.52268	0.00716351
AT3G61880.1_at	CYP78A9 | cytochrome p450 78a9 | chr3:22905868-22907958 REVERSE LENGTH=1919	5.44169	5.41869	5.2714	4.07452	4.76041	0.023001	0.946329	0.170287	0.619411	1.36717	0.000725187	0.681286	0.0581668
AT2G47890.2_at	B-box type zinc finger protein with CCT domain | chr2:19607996-19609632 FORWARD LENGTH=1487	8.79717	8.85417	8.79087	7.45196	8.08015	-0.0569961	0.624634	0.00629742	0.956743	1.34521	6.20006e-10	0.717023	6.28955e-06
AT3G04000.1_at	NAD(P)-binding Rossmann-fold superfamily protein | chr3:1035500-1036672 FORWARD LENGTH=1056	6.47432	6.11293	6.74841	5.13532	5.66558	0.361393	0.0922146	-0.274085	0.194196	1.339	3.2824e-06	0.808741	0.00086616
AT4G19810.1_at	Glycosyl hydrolase family protein with chitinase insertion domain | chr4:10763934-10765753 REVERSE LENGTH=1357	7.36345	8.04277	7.28878	6.03774	6.32274	-0.679316	0.000222871	0.0746763	0.620182	1.32571	4.34764e-08	1.04071	1.38506e-06
AT1G26770.1_at	ATEXPA10, AT-EXP10, ATEXP10, ATHEXP ALPHA 1.1, EXP10, EXPA10 | expansin A10 | chr1:9259605-9261313 FORWARD LENGTH=1366	6.47903	6.3483	6.05959	5.16095	5.61535	0.130728	0.566971	0.419445	0.0775152	1.31808	1.37933e-05	0.863685	0.00114612
AT5G61820.1_at	FUNCTIONS IN: molecular_function unknown; INVOLVED IN: biological_process unknown; LOCATED IN: vacuole; EXPRESSED IN: 24 plant structures; EXPRESSED DURING: 15 growth stages; CONTAINS InterPro DOMAIN/s: Stress up-regulated Nod 19 (InterPro:IPR011692); Has 30201 Blast hits to 17322 proteins in 780 species: Archae - 12; Bacteria - 1396; Metazoa - 17338; Fungi - 3422; Plants - 5037; Viruses - 0; Oth…	9.61928	9.80407	9.54735	8.32293	8.94617	-0.184798	0.144577	0.0719246	0.560259	1.29635	2.7903e-09	0.673102	2.73827e-05
AT1G69440.1_at	AGO7, ZIP | Argonaute family protein | chr1:26101527-26105166 REVERSE LENGTH=3161	6.31104	5.9484	6.18984	5.02909	5.63522	0.362639	0.0757681	0.1212	0.536935	1.28195	2.8494e-06	0.675821	0.00246951
AT1G26770.2_at	ATEXPA10, AT-EXP10, ATEXP10, ATHEXP ALPHA 1.1, EXP10, EXPA10 | expansin A10 | chr1:9259750-9260792 FORWARD LENGTH=805	8.41908	8.42927	8.0403	7.14589	7.58927	-0.0101921	0.966704	0.378778	0.132984	1.27319	4.83131e-05	0.829806	0.00284666
AT1G17170.1_at	ATGSTU24, GST, GSTU24 | glutathione S-transferase TAU 24 | chr1:5869846-5870840 FORWARD LENGTH=855	6.66179	6.7112	6.92893	5.40616	6.23753	-0.0494099	0.856211	-0.267148	0.333393	1.25563	0.000185078	0.424255	0.131764
AT1G68570.1_at	Major facilitator superfamily protein | chr1:25746736-25750275 FORWARD LENGTH=2031	8.29975	8.66672	7.94329	7.04739	7.72833	-0.366966	0.224771	0.356465	0.237784	1.25236	0.000432073	0.571422	0.0658899
AT4G23680.1_at	Polyketide cyclase/dehydrase and lipid transport superfamily protein | chr4:12336186-12337482 REVERSE LENGTH=751	7.82414	8.17177	7.35755	6.58131	7.17376	-0.347633	0.0771681	0.466588	0.0215304	1.24283	2.63005e-06	0.650378	0.00249476
AT4G14040.1_at	EDA38, SBP2 | selenium-binding protein 2 | chr4:8100349-8102875 REVERSE LENGTH=1853	9.01876	8.7958	8.88107	7.78034	8.21569	0.222962	0.0373079	0.137687	0.182107	1.23842	2.32022e-10	0.803073	1.92102e-07
AT2G04270.3_at	RNEE/G | RNAse E/G-like | chr2:1476110-1479445 FORWARD LENGTH=2179	2.81645	1.91853	1.95767	1.59278	1.88671	0.897925	0.0784449	0.858785	0.0912172	1.22367	0.0203632	0.929737	0.0692531
AT5G51830.1_at	pfkB-like carbohydrate kinase family protein | chr5:21069572-21071735 FORWARD LENGTH=1454	6.45482	6.54172	6.59574	5.23193	5.83301	-0.0868968	0.607976	-0.140915	0.408284	1.22289	7.53765e-07	0.621811	0.00149053
AT4G25360.1_at	TBL18 | TRICHOME BIREFRINGENCE-LIKE 18 | chr4:12969577-12972644 FORWARD LENGTH=2215	3.92476	3.56635	3.45124	2.70526	3.60845	0.358411	0.362181	0.473518	0.232577	1.2195	0.00512655	0.316309	0.420109
AT3G43930.1_at	BRCT domain-containing DNA repair protein | chr3:15760817-15763330 REVERSE LENGTH=1707	3.18799	2.56803	2.95964	1.97027	2.60327	0.619957	0.067684	0.228355	0.483336	1.21772	0.00124422	0.584725	0.0833187
AT1G08270.1_at	CONTAINS InterPro DOMAIN/s: MIT (InterPro:IPR007330); BEST Arabidopsis thaliana protein match is: AAA-type ATPase family protein (TAIR:AT2G27600.1); Has 1133 Blast hits to 1133 proteins in 252 species: Archae - 47; Bacteria - 0; Metazoa - 540; Fungi - 145; Plants - 223; Viruses - 0; Other Eukaryotes - 178 (source: NCBI BLink). | chr1:2606926-2607337 REVERSE LENGTH=412	3.06436	2.15074	2.44077	1.84701	2.49064	0.913622	0.0754519	0.623592	0.214283	1.21735	0.0216343	0.573716	0.251685
AT1G11310.1_at	MLO2, ATMLO2, PMR2 | Seven transmembrane MLO family protein | chr1:3800738-3804185 REVERSE LENGTH=2198	3.14497	3.47745	3.30286	1.929	2.21099	-0.332483	0.420198	-0.157886	0.69987	1.21597	0.00734969	0.933977	0.0323618
AT3G44300.1_at	NIT2, AtNIT2 | nitrilase 2 | chr3:15983311-15985535 FORWARD LENGTH=1423	5.36265	5.59763	5.23829	4.15013	4.24328	-0.234979	0.096321	0.124364	0.365501	1.21253	3.69043e-08	1.11938	1.2087e-07
AT1G55500.2_at	ECT4 | evolutionarily conserved C-terminal region 4 | chr1:20719548-20722739 FORWARD LENGTH=2322	6.72282	6.1458	6.34471	5.51828	5.89477	0.577018	0.139278	0.378111	0.324261	1.20454	0.00461832	0.828044	0.0394429
AT3G59140.1_at	ATMRP14, MRP14, ABCC10 | multidrug resistance-associated protein 14 | chr3:21863420-21868701 REVERSE LENGTH=4461	6.94452	6.94417	6.92149	5.74738	6.6115	0.000350937	0.99812	0.0230357	0.877138	1.19715	1.73656e-07	0.333025	0.0358196
AT1G01720.1_at	ATAF1, ANAC002 | NAC (No Apical Meristem) domain transcriptional regulator superfamily protein | chr1:268330-269819 FORWARD LENGTH=1316	8.1348	8.15752	8.10618	6.94806	7.44057	-0.0227181	0.844669	0.0286217	0.805093	1.18675	4.45222e-09	0.694234	9.23873e-06
AT1G34220.1_at	Regulator of Vps4 activity in the MVB pathway protein | chr1:12462849-12466000 REVERSE LENGTH=2292	4.08684	3.12969	4.03145	2.91656	4.0182	0.95715	0.0702559	0.0553916	0.912604	1.17028	0.0301617	0.0686448	0.891819
AT1G15125.1_at	S-adenosyl-L-methionine-dependent methyltransferases superfamily protein | chr1:5204625-5205912 FORWARD LENGTH=1056	7.86199	7.27625	7.79887	6.69221	7.80914	0.585739	0.223895	0.0631147	0.893569	1.16977	0.0215215	0.0528453	0.910801
AT5G52800.2_at	DNA primases | chr5:21395944-21398636 FORWARD LENGTH=1539	3.12994	3.01532	2.19551	1.96873	2.31355	0.114619	0.801962	0.934421	0.0524527	1.16121	0.0188286	0.816386	0.0864035
AT1G77450.1_at	anac032, NAC032 | NAC domain containing protein 32 | chr1:29099954-29101261 FORWARD LENGTH=1117	8.00703	7.89585	7.83203	6.84864	7.32343	0.111182	0.435111	0.175004	0.224922	1.15839	1.29306e-07	0.683601	0.000110068
AT4G13180.1_at	NAD(P)-binding Rossmann-fold superfamily protein | chr4:7657196-7658197 REVERSE LENGTH=1002	7.69828	7.81774	7.73999	6.55376	6.78696	-0.119462	0.497017	-0.0417048	0.811522	1.14452	2.94589e-06	0.911322	4.82679e-05
AT3G45060.1_at	ATNRT2.6, NRT2.6 | high affinity nitrate transporter 2.6 | chr3:16477561-16479482 REVERSE LENGTH=1835	3.82105	3.54247	3.77095	2.68016	3.09915	0.278581	0.22366	0.0501061	0.82327	1.1409	6.35798e-05	0.721902	0.00425591
AT4G01070.1_at	GT72B1, UGT72B1 | UDP-Glycosyltransferase superfamily protein | chr4:461592-463449 REVERSE LENGTH=1858	9.28688	9.64641	9.28295	8.15121	8.4875	-0.359531	0.0247209	0.0039277	0.978956	1.13567	3.67622e-07	0.799373	3.45941e-05
AT5G63790.1_at	ANAC102, NAC102 | NAC domain containing protein 102 | chr5:25526509-25528013 REVERSE LENGTH=1317	9.01616	9.09679	9.13261	7.88088	8.53946	-0.0806296	0.472664	-0.116445	0.303381	1.13528	4.8433e-09	0.4767	0.000388783
AT1G12200.1_at	Flavin-binding monooxygenase family protein | chr1:4137533-4140028 FORWARD LENGTH=1685	6.56188	6.43712	6.16363	5.42777	6.13761	0.124755	0.330255	0.398254	0.00498074	1.13411	3.42442e-08	0.424269	0.00313685
AT4G10970.2_at	unknown protein; BEST Arabidopsis thaliana protein match is: unknown protein (TAIR:AT4G23910.2); Has 35333 Blast hits to 34131 proteins in 2444 species: Archae - 798; Bacteria - 22429; Metazoa - 974; Fungi - 991; Plants - 531; Viruses - 0; Other Eukaryotes - 9610 (source: NCBI BLink). | chr4:6719517-6722220 REVERSE LENGTH=1047	4.54922	4.39494	4.30771	3.41575	4.21232	0.15428	0.776418	0.241515	0.657158	1.13348	0.0482178	0.336901	0.536885
AT3G56080.1_at	S-adenosyl-L-methionine-dependent methyltransferases superfamily protein | chr3:20810309-20813036 REVERSE LENGTH=2098	5.78414	6.21489	5.69014	4.66342	5.00103	-0.430751	0.0454761	0.0939987	0.644926	1.12072	2.54715e-05	0.783106	0.00102159
AT1G76690.1_at	OPR2, ATOPR2 | 12-oxophytodienoate reductase 2 | chr1:28778890-28780483 FORWARD LENGTH=1339	5.73367	5.6587	5.50869	4.6138	5.18654	0.074972	0.660959	0.224981	0.197385	1.11988	2.83224e-06	0.547136	0.00435828
AT3G14660.1_at	CYP72A13 | cytochrome P450, family 72, subfamily A, polypeptide 13 | chr3:4924777-4927434 FORWARD LENGTH=2245	5.52479	5.62078	5.52186	4.4101	5.15957	-0.0959959	0.43286	0.00292346	0.980778	1.11468	2.38585e-08	0.365218	0.00680453
AT1G55900.1_at	TIM50, emb1860 | Haloacid dehalogenase-like hydrolase (HAD) superfamily protein | chr1:20903068-20905728 FORWARD LENGTH=1534	3.01334	2.09868	2.34653	1.90753	2.81319	0.914655	0.0728693	0.666803	0.181923	1.1058	0.0333722	0.200143	0.681857
AT2G37760.5_at	NAD(P)-linked oxidoreductase superfamily protein | chr2:15831862-15833920 FORWARD LENGTH=1251	7.57818	7.36634	7.39923	6.47984	6.94803	0.211841	0.131767	0.178948	0.198963	1.09834	1.63569e-07	0.630147	0.000175673
AT5G50200.3_at	WR3 | nitrate transmembrane transporters | chr5:20436180-20437726 FORWARD LENGTH=952	6.83408	6.85822	6.71126	5.7369	5.85074	-0.0241379	0.853638	0.122818	0.353522	1.09718	9.28061e-08	0.983341	4.49615e-07
AT4G04450.1_at	WRKY42, AtWRKY42 | WRKY family transcription factor | chr4:2218379-2221114 FORWARD LENGTH=1588	5.53929	5.56997	5.55593	4.44265	4.54368	-0.0306785	0.885318	-0.0166405	0.93763	1.09663	5.47582e-05	0.995606	0.000156438
AT5G23360.1_at	GRAM domain-containing protein / ABA-responsive protein-related | chr5:7861740-7862697 FORWARD LENGTH=958	3.79929	3.68058	3.92583	2.70272	3.71295	0.118709	0.640624	-0.126535	0.61891	1.09657	0.000348299	0.0863449	0.733825
AT5G36130.1_at	Cytochrome P450 superfamily protein | chr5:14209293-14209811 REVERSE LENGTH=423	5.69292	5.99162	5.66885	4.60161	4.29398	-0.298703	0.21385	0.0240692	0.918469	1.09131	0.000171152	1.39893	1.00456e-05
AT5G26000.2_at	TGG1, BGLU38 | thioglucoside glucohydrolase 1 | chr5:9079505-9082384 REVERSE LENGTH=1836	12.0691	12.2965	11.9265	10.9795	11.6155	-0.227322	0.0290107	0.142622	0.1541	1.08968	1.06166e-09	0.45364	0.000162295
AT5G36140.1_at	CYP716A2 | cytochrome P450, family 716, subfamily A, polypeptide 2 | chr5:14212212-14213259 REVERSE LENGTH=957	5.54528	5.94864	5.62193	4.45817	3.40978	-0.403358	0.14573	-0.0766503	0.775987	1.08711	0.000664109	2.1355	2.08187e-07
AT1G76680.2_at	OPR1 | 12-oxophytodienoate reductase 1 | chr1:28776861-28778467 FORWARD LENGTH=1511	4.95575	4.92958	5.06827	3.87294	4.52531	0.026174	0.872604	-0.112522	0.493307	1.08282	2.47698e-06	0.430443	0.0153646
AT4G15530.6_at	PPDK | pyruvate orthophosphate dikinase | chr4:8864828-8870861 REVERSE LENGTH=2908	7.00087	7.08162	7.1102	5.92325	6.37305	-0.0807524	0.661226	-0.109329	0.553865	1.07761	1.20417e-05	0.627819	0.00273571
AT4G02280.1_at	SUS3, ATSUS3 | sucrose synthase 3 | chr4:994927-998967 FORWARD LENGTH=2917	5.87282	6.07803	5.53486	4.79674	4.97739	-0.20521	0.35779	0.337953	0.137449	1.07608	0.000100769	0.895429	0.000634103
AT5G50200.1_at	WR3, ATNRT3.1, NRT3.1 | nitrate transmembrane transporters | chr5:20436498-20437726 FORWARD LENGTH=938	3.49665	3.73709	3.52841	2.42456	2.273	-0.240433	0.470143	-0.0317556	0.923455	1.0721	0.00403062	1.22365	0.00142884
AT1G17860.1_at	Kunitz family trypsin and protease inhibitor protein | chr1:6149301-6150038 FORWARD LENGTH=738	8.55927	8.65473	8.54471	7.49089	7.34331	-0.0954526	0.501052	0.0145663	0.917711	1.06838	4.01897e-07	1.21596	6.14953e-08
AT1G07570.2_at	APK1A, APK1 | Protein kinase superfamily protein | chr1:2331226-2333633 REVERSE LENGTH=1576	3.3219	3.40053	3.87018	2.25606	2.86969	-0.078635	0.85128	-0.54828	0.20125	1.06584	0.0188567	0.452211	0.288378
AT2G40316.1_at	FUNCTIONS IN: molecular_function unknown; LOCATED IN: endomembrane system; EXPRESSED IN: 22 plant structures; EXPRESSED DURING: 13 growth stages; CONTAINS InterPro DOMAIN/s: Autophagy-related protein 27 (InterPro:IPR018939); Has 138 Blast hits to 138 proteins in 57 species: Archae - 0; Bacteria - 0; Metazoa - 32; Fungi - 62; Plants - 33; Viruses - 0; Other Eukaryotes - 11 (source: NCBI BLink). | …	3.43323	2.9327	3.13686	2.37119	3.23488	0.500529	0.195105	0.296365	0.436035	1.06204	0.0104542	0.198348	0.600455
AT1G21680.1_at	DPP6 N-terminal domain-like protein | chr1:7613005-7615339 FORWARD LENGTH=2335	9.72692	9.65705	9.79276	8.66688	9.24805	0.069874	0.520674	-0.0658375	0.544785	1.06004	8.82508e-09	0.478876	0.000276703
AT3G07180.2_at	GPI transamidase component PIG-S-related | chr3:2282237-2285513 REVERSE LENGTH=1621	4.02413	3.83917	3.33291	2.97404	3.23745	0.184959	0.694974	0.691216	0.153645	1.05009	0.0361695	0.786681	0.107212
AT5G67430.1_at	Acyl-CoA N-acyltransferases (NAT) superfamily protein | chr5:26910315-26912103 FORWARD LENGTH=1522	6.26886	6.36251	6.12808	5.23625	5.1451	-0.0936466	0.59708	0.140782	0.429062	1.03261	1.23499e-05	1.12376	4.24708e-06
AT4G34135.2_at	UGT73B2 | UDP-glucosyltransferase 73B2 | chr4:16345968-16347133 REVERSE LENGTH=1166	5.9023	5.53668	6.02226	4.87675	5.42235	0.36562	0.176792	-0.119961	0.650219	1.02555	0.000938748	0.479951	0.081425
AT3G28007.1_at	SWEET4, AtSWEET4 | Nodulin MtN3 family protein | chr3:10408092-10409745 REVERSE LENGTH=1019	4.56121	5.24775	4.10649	3.53891	3.4929	-0.686539	0.0846172	0.454718	0.242479	1.0223	0.0140638	1.06831	0.0108188
AT3G50650.1_at	GRAS family transcription factor | chr3:18806258-18808210 REVERSE LENGTH=1953	5.14376	5.00251	5.06536	4.12266	4.5432	0.141253	0.336402	0.0783991	0.590337	1.0211	1.11886e-06	0.600559	0.000528921
AT3G17185.2_at	TASIR-ARF, TAS3, ATTAS3 | TAS3/TASIR-ARF (TRANS-ACTING SIRNA3); other RNA | chr3:5861491-5862437 FORWARD LENGTH=947	4.86043	4.84016	4.8085	3.84395	4.13225	0.0202678	0.928697	0.0519244	0.818785	1.01648	0.000241405	0.728183	0.00430084
AT2G22120.1_at	RING/FYVE/PHD zinc finger superfamily protein | chr2:9393823-9397022 FORWARD LENGTH=1432	4.55446	4.09586	3.97082	3.53958	4.63818	0.458593	0.200229	0.583633	0.107787	1.01487	0.0086534	-0.0837247	0.810987
AT5G65890.1_at	ACR1 | ACT domain repeat 1 | chr5:26354909-26357866 FORWARD LENGTH=1783	5.69696	5.66338	4.92773	4.68883	4.88145	0.0335846	0.935715	0.769236	0.0772001	1.00813	0.0243698	0.815508	0.0623268
AT2G19500.1_at	CKX2, ATCKX2 | cytokinin oxidase 2 | chr2:8444204-8447355 REVERSE LENGTH=1667	4.35704	4.35163	4.23179	3.35566	3.65243	0.00540904	0.981118	0.125243	0.585259	1.00138	0.000306934	0.704611	0.00578187
AT2G29490.1_at	ATGSTU1, GST19, GSTU1 | glutathione S-transferase TAU 1 | chr2:12631378-12632473 REVERSE LENGTH=1003	5.67209	5.73503	5.77145	4.6714	5.1696	-0.0629376	0.811713	-0.0993556	0.707205	1.00069	0.00117078	0.50249	0.0693723
AT3G49120.1_at	ATPERX34, PERX34, PRXCB, ATPCB, PRX34 | peroxidase CB | chr3:18207651-18210132 FORWARD LENGTH=1321	7.20176	7.5195	7.28915	6.20183	5.81108	-0.317741	0.00164632	-0.0873927	0.323351	0.999928	7.44857e-10	1.39068	3.06345e-12
AT3G47780.1_at	ATATH6, ATH6 | ABC2 homolog 6 | chr3:17624479-17629013 FORWARD LENGTH=2870	6.05511	6.23456	6.0706	5.05603	4.94085	-0.179453	0.383249	-0.0154923	0.939356	0.999073	9.49968e-05	1.11426	2.76584e-05
AT4G17030.1_at	ATEXLB1, EXPR, AT-EXPR, ATEXPR1, ATHEXP BETA 3.1, EXLB1 | expansin-like B1 | chr4:9581586-9583290 REVERSE LENGTH=1093	5.95235	6.03172	5.66031	4.95471	5.37947	-0.0793742	0.698144	0.292038	0.164151	0.997632	9.96869e-05	0.572875	0.0106896
AT5G24850.1_at	CRY3 | cryptochrome 3 | chr5:8535282-8538107 REVERSE LENGTH=1789	5.12035	5.00137	4.66471	4.12402	4.79337	0.118976	0.506759	0.455633	0.018231	0.996325	2.13058e-05	0.326982	0.0789268
AT2G05380.2_at	GRP3S | glycine-rich protein 3 short isoform | chr2:1966816-1968037 FORWARD LENGTH=561	11.6783	11.4001	11.6495	10.6883	11.2279	0.278177	0.0227282	0.0287863	0.799677	0.989933	5.10287e-08	0.450385	0.000772056
AT4G28040.5_at	nodulin MtN21 /EamA-like transporter family protein | chr4:13940601-13942436 FORWARD LENGTH=1462	5.61014	5.85356	5.38912	4.62917	4.76433	-0.243416	0.304549	0.221022	0.349964	0.980969	0.000462785	0.845814	0.00172011
AT2G21187.2_at	other RNA | chr2:9076590-9077217 FORWARD LENGTH=557	3.62094	3.83711	3.56241	2.64709	3.55583	-0.216173	0.494486	0.0585251	0.852373	0.973845	0.00559218	0.0651098	0.836006
AT1G14520.1_at	MIOX1 | myo-inositol oxygenase 1 | chr1:4968142-4970311 REVERSE LENGTH=1427	3.39223	3.02373	3.46892	2.41919	2.74676	0.368507	0.183545	-0.0766825	0.776839	0.973039	0.00180165	0.645476	0.0261057
AT1G51070.2_at	bHLH115 | basic helix-loop-helix (bHLH) DNA-binding superfamily protein | chr1:18927877-18929680 FORWARD LENGTH=1187	7.13952	7.23538	6.94791	6.16908	6.3774	-0.0958568	0.450437	0.191608	0.140346	0.970446	3.19997e-07	0.762119	8.18781e-06
AT5G47220.1_at	ATERF2, ATERF-2, ERF2 | ethylene responsive element binding factor 2 | chr5:19171862-19172823 REVERSE LENGTH=962	4.58058	4.52576	4.53991	3.62272	4.14103	0.054822	0.760947	0.0406733	0.821318	0.957863	3.8203e-05	0.439555	0.0233096
AT1G05570.2_at	CALS1 | callose synthase 1 | chr1:1647706-1659437 REVERSE LENGTH=6108	7.38549	7.54388	7.28526	6.42799	6.57249	-0.158395	0.17369	0.100225	0.381997	0.957497	8.45885e-08	0.812994	8.74191e-07
AT1G29640.1_at	Protein of unknown function, DUF584 | chr1:10355703-10356482 REVERSE LENGTH=780	5.38687	5.32141	5.2768	4.43176	4.9839	0.0654675	0.727778	0.110071	0.559602	0.955114	6.38673e-05	0.402977	0.042968
AT3G55880.2_at	Alpha/beta hydrolase related protein | chr3:20736571-20738913 FORWARD LENGTH=1167	7.04214	7.35167	7.0088	6.08783	6.38406	-0.309537	0.101445	0.0333337	0.854677	0.954308	4.51169e-05	0.658081	0.00173395
AT3G46130.2_at	ATMYB48-1 | myb domain protein 48 | chr3:16945364-16946461 FORWARD LENGTH=995	5.93026	5.82132	5.84118	4.98099	5.31684	0.10894	0.570987	0.0890758	0.642666	0.949267	8.45219e-05	0.613418	0.00440353
AT5G48010.2_at	THAS, THAS1 | thalianol synthase 1 | chr5:19456960-19461689 FORWARD LENGTH=2493	7.71708	8.3727	7.76732	6.76838	5.62259	-0.655626	0.00642092	-0.0502389	0.816178	0.9487	0.000299058	2.09449	1.03793e-08
AT2G36950.1_at	Heavy metal transport/detoxification superfamily protein chr2:15515133-15516931 FORWARD LENGTH=1421	7.5817	7.60604	7.48513	6.63661	7.10457	-0.0243381	0.866773	0.09657	0.508092	0.945089	3.14472e-06	0.477132	0.0036358
AT2G15480.2_at	UGT73B5 | UDP-glucosyl transferase 73B5 | chr2:6758681-6763501 FORWARD LENGTH=1724	7.12533	7.06696	7.09117	6.18066	6.87014	0.0583666	0.760716	0.0341594	0.858419	0.944665	8.91329e-05	0.255192	0.193033
AT4G15760.2_at	MO1 | monooxygenase 1 | chr4:8972672-8974690 REVERSE LENGTH=1560	7.65311	7.5271	8.01606	6.71033	7.28347	0.126007	0.462482	-0.362951	0.0441664	0.942785	2.39459e-05	0.369641	0.0407964
AT2G06005.1_at	FIP1 | FRIGIDA interacting protein 1 | chr2:2332547-2336156 FORWARD LENGTH=1238	6.11593	5.59532	5.99746	5.17516	5.40662	0.520609	0.204863	0.118472	0.768156	0.940764	0.0286666	0.709313	0.0898479
AT1G79410.1_at	AtOCT5, 5-Oct | organic cation/carnitine transporter5 | chr1:29867880-29869633 REVERSE LENGTH=1754	7.43767	7.38647	7.33922	6.49717	6.91967	0.0512042	0.677335	0.0984512	0.426677	0.940499	3.4487e-07	0.517995	0.000442398
AT2G16660.1_at	Major facilitator superfamily protein | chr2:7218706-7221625 REVERSE LENGTH=1898	8.9259	8.63688	8.95107	7.99007	8.38327	0.289015	0.197738	-0.025171	0.908587	0.935828	0.000395078	0.542628	0.0217297
AT4G16260.1_at	Glycosyl hydrolase superfamily protein | chr4:9200010-9201552 REVERSE LENGTH=1316	8.05793	8.56607	8.06477	7.125	7.00788	-0.508146	0.00261775	-0.00684673	0.963078	0.93293	4.80297e-06	1.05005	9.97583e-07
AT1G14540.1_at	Peroxidase superfamily protein | chr1:4974067-4975705 REVERSE LENGTH=1219	5.81466	6.04348	5.85233	4.89014	4.76716	-0.228818	0.138301	-0.0376644	0.801452	0.924524	6.2646e-06	1.0475	1.21017e-06
AT3G14690.1_at	CYP72A15 | cytochrome P450, family 72, subfamily A, polypeptide 15 | chr3:4937317-4939465 FORWARD LENGTH=1787	5.05372	5.22812	5.30015	4.12935	4.68608	-0.174404	0.306633	-0.246433	0.154325	0.924363	2.61226e-05	0.36764	0.0395616
AT5G49990.1_at	Xanthine/uracil permease family protein | chr5:20337641-20341881 REVERSE LENGTH=1935	7.03299	6.99518	6.68467	6.10869	6.27783	0.0378127	0.780603	0.348321	0.0178342	0.924294	1.73453e-06	0.755163	2.24958e-05
AT3G13062.2_at	Polyketide cyclase/dehydrase and lipid transport superfamily protein | chr3:4184569-4187453 FORWARD LENGTH=1716	4.64102	4.19993	4.30717	3.72202	4.06232	0.441081	0.18402	0.333843	0.309617	0.918995	0.00994589	0.578699	0.0865499
AT1G07860.1_at	BEST Arabidopsis thaliana protein match is: Protein kinase superfamily protein (TAIR:AT1G07870.2); Has 7 Blast hits to 7 proteins in 4 species: Archae - 0; Bacteria - 0; Metazoa - 0; Fungi - 0; Plants - 7; Viruses - 0; Other Eukaryotes - 0 (source: NCBI BLink). | chr1:2428911-2429431 REVERSE LENGTH=439	2.80459	2.34616	2.26259	1.88929	2.30989	0.458431	0.185152	0.542001	0.120655	0.915297	0.0130869	0.494697	0.154356
AT2G18230.1_at	AtPPa2, PPa2 | pyrophosphorylase 2 | chr2:7931923-7934329 REVERSE LENGTH=1004	8.73637	9.05317	8.5024	7.82319	8.2191	-0.316806	0.240436	0.233969	0.381831	0.913178	0.00253304	0.517263	0.0628551
AT1G30820.1_at	CTP synthase family protein | chr1:10944913-10949458 REVERSE LENGTH=2480	8.82605	8.32141	8.86803	7.91621	8.11143	0.504641	5.34138e-05	-0.0419766	0.668057	0.909842	1.91914e-08	0.714621	6.55303e-07
AT1G33110.2_at	MATE efflux family protein | chr1:12004927-12008818 FORWARD LENGTH=1946	7.01447	7.1861	7.21828	6.10541	6.75911	-0.171628	0.322902	-0.203811	0.243024	0.90906	3.93862e-05	0.255363	0.147742
AT5G66930.1_at	unknown protein; CONTAINS InterPro DOMAIN/s: Protein of unknown function DUF1649 (InterPro:IPR012445); Has 236 Blast hits to 236 proteins in 105 species: Archae - 0; Bacteria - 0; Metazoa - 93; Fungi - 70; Plants - 56; Viruses - 0; Other Eukaryotes - 17 (source: NCBI BLink). | chr5:26725856-26727752 FORWARD LENGTH=1091	3.00532	2.6368	2.58477	2.09823	2.50051	0.368511	0.341396	0.420549	0.279391	0.90709	0.0270259	0.504808	0.197278
AT1G69260.1_at	AFP1 | ABI five binding protein | chr1:26039048-26040720 FORWARD LENGTH=1454	6.18399	6.68196	5.92838	5.27911	5.47425	-0.497974	0.0938319	0.255608	0.37602	0.904882	0.00477479	0.709741	0.021291
AT4G19880.3_at	Glutathione S-transferase family protein | chr4:10784391-10786439 REVERSE LENGTH=1438	8.86561	8.75641	9.03365	7.96305	8.30948	0.1092	0.43478	-0.168042	0.234713	0.902562	3.18141e-06	0.556135	0.000708187
AT1G72680.1_at	ATCAD1, CAD1 | cinnamyl-alcohol dehydrogenase | chr1:27359232-27361016 REVERSE LENGTH=1322	8.044	7.87003	8.16652	7.14805	7.50909	0.173967	0.204872	-0.122525	0.366521	0.895953	2.27186e-06	0.534912	0.000748029
AT3G46130.4_at	MYB48 | myb domain protein 48 | chr3:16945525-16946376 FORWARD LENGTH=711	7.04793	7.20614	6.85845	6.1589	6.51324	-0.158209	0.591901	0.189482	0.521566	0.889033	0.00658504	0.534691	0.0814823
AT4G33040.1_at	Thioredoxin superfamily protein | chr4:15940561-15941330 REVERSE LENGTH=770	3.21769	3.41297	2.88867	2.33197	2.82396	-0.195282	0.336138	0.329023	0.113124	0.88572	0.000281654	0.393726	0.0616044
AT5G61960.1_at	AML1, ML1 | MEI2-like protein 1 | chr5:24878521-24884720 REVERSE LENGTH=3886	5.68408	5.11566	4.92128	4.80102	5.59618	0.568418	0.191188	0.762802	0.0849513	0.883058	0.0490433	0.0878956	0.836057
AT5G43270.2_at	SPL2 | squamosa promoter binding protein-like 2 | chr5:17360305-17363773 REVERSE LENGTH=1621	4.83478	4.2063	4.82456	3.95572	4.65726	0.628482	0.0500556	0.0102225	0.973141	0.879064	0.00876569	0.177522	0.560614
AT1G51690.1_at	ATB ALPHA, B ALPHA | protein phosphatase 2A 55 kDa regulatory subunit B alpha isoform | chr1:19164063-19170446 FORWARD LENGTH=3741	3.16681	3.02011	2.48902	2.2885	2.24502	0.146696	0.724331	0.677793	0.115079	0.878306	0.0457317	0.921793	0.0369945
AT3G63280.1_at	ATNEK4, NEK4 | NIMA-related kinase 4 | chr3:23377979-23381546 FORWARD LENGTH=2066	5.2522	4.84086	4.55853	4.37509	4.67973	0.411337	0.315227	0.693667	0.098436	0.877112	0.0407667	0.572469	0.16758
AT1G54740.1_at	Protein of unknown function (DUF3049) | chr1:20430769-20431986 FORWARD LENGTH=1218	4.5023	4.3682	4.52398	3.6283	3.98172	0.134096	0.28419	-0.0216838	0.86035	0.873995	1.00835e-06	0.52058	0.000436615
AT4G19660.1_at	NPR4, ATNPR4 | NPR1-like protein 4 | chr4:10696266-10698243 REVERSE LENGTH=1725	6.71474	6.7368	6.6216	5.8423	6.23376	-0.0220614	0.876267	0.0931385	0.513351	0.872445	6.50821e-06	0.480983	0.00286481
AT3G62400.1_at	unknown protein; Has 30201 Blast hits to 17322 proteins in 780 species: Archae - 12; Bacteria - 1396; Metazoa - 17338; Fungi - 3422; Plants - 5037; Viruses - 0; Other Eukaryotes - 2996 (source: NCBI BLink). | chr3:23089720-23090731 FORWARD LENGTH=522	5.41793	5.42234	5.39367	4.55331	4.90154	-0.00441442	0.990522	0.0242559	0.947958	0.864612	0.0296942	0.51639	0.175727
AT3G44310.2_at	NIT1, ATNIT1, NITI | nitrilase 1 | chr3:15987074-15989086 FORWARD LENGTH=1205	7.69632	7.54762	7.45826	6.83573	7.09721	0.148698	0.283158	0.238051	0.0933888	0.860585	4.74947e-06	0.599103	0.000297766
AT2G43120.1_at	RmlC-like cupins superfamily protein | chr2:17927264-17928984 FORWARD LENGTH=1154	4.0044	4.30144	3.82821	3.14449	3.4235	-0.297041	0.0533226	0.176189	0.23595	0.859911	1.11509e-05	0.580896	0.000751431
AT5G49015.1_at	Expressed protein | chr5:19869139-19870329 FORWARD LENGTH=599	4.50435	4.04457	4.2702	3.65011	3.88767	0.459781	0.191909	0.234151	0.498778	0.85424	0.0213677	0.616689	0.0855929
AT4G28040.3_at	nodulin MtN21 /EamA-like transporter family protein | chr4:13940809-13942436 FORWARD LENGTH=1387	2.42439	2.14134	2.11008	1.57114	1.91968	0.283051	0.467272	0.314318	0.420331	0.853255	0.0379348	0.50471	0.201915
AT5G65445.1_at	pre-tRNA | chr5:26157189-26157270 REVERSE LENGTH=82	3.07855	3.21473	2.78063	2.22558	2.77158	-0.136181	0.606869	0.297915	0.266855	0.85297	0.00411629	0.306966	0.253089
AT2G16700.1_at	ADF5, ATADF5 | actin depolymerizing factor 5 | chr2:7244608-7245741 FORWARD LENGTH=815	3.07237	2.50308	2.59482	2.22062	3.29244	0.569283	0.0249819	0.477543	0.0551356	0.851747	0.00178369	-0.220077	0.357344
AT4G34135.1_at	UGT73B2 | UDP-glucosyltransferase 73B2 | chr4:16345281-16347133 REVERSE LENGTH=1764	6.74901	6.96573	7.1429	5.89963	6.48865	-0.216721	0.238293	-0.393889	0.0396565	0.849379	0.000145827	0.260359	0.160028
AT3G51895.1_at	SULTR3;1, AST12 | sulfate transporter 3;1 | chr3:19251287-19255760 REVERSE LENGTH=2276	7.44837	8.07676	7.50956	6.59916	6.96181	-0.628386	0.109505	-0.0611891	0.871653	0.849213	0.0352912	0.486563	0.208841
AT1G54100.2_at	ALDH7B4 | aldehyde dehydrogenase 7B4 | chr1:20195264-20198973 REVERSE LENGTH=1818	8.85638	8.85473	8.97882	8.00719	8.22999	0.00164969	0.992435	-0.122438	0.484606	0.849193	0.000100553	0.626392	0.00180324
AT3G21260.3_at	Glycolipid transfer protein (GLTP) family protein | chr3:7464020-7465785 REVERSE LENGTH=814	5.78715	5.82186	5.79087	4.93997	5.34028	-0.034707	0.825043	-0.0037136	0.981116	0.84718	3.23336e-05	0.44687	0.0097231
AT3G51430.1_at	YLS2, SSL5 | Calcium-dependent phosphotriesterase superfamily protein | chr3:19086465-19088110 FORWARD LENGTH=1400	6.93038	6.62143	7.1574	6.08855	6.60653	0.308952	0.308016	-0.227016	0.45082	0.841826	0.0103752	0.323849	0.285954
AT3G14680.1_at	CYP72A14 | cytochrome P450, family 72, subfamily A, polypeptide 14 | chr3:4934420-4936563 FORWARD LENGTH=1698	6.01512	6.35573	6.12607	5.17453	4.54996	-0.340607	0.0616034	-0.110948	0.524557	0.840594	0.000107976	1.46516	8.32646e-08
AT2G30140.2_at	UDP-Glycosyltransferase superfamily protein | chr2:12872134-12873820 FORWARD LENGTH=1560	10.1543	10.0245	10.2828	9.31383	9.59958	0.129825	0.40871	-0.128524	0.413334	0.840491	3.22959e-05	0.554741	0.00195657
AT5G57655.2_at	xylose isomerase family protein | chr5:23346760-23350039 FORWARD LENGTH=1938	9.4319	9.35132	9.47423	8.59734	8.94789	0.080575	0.568484	-0.0423335	0.763708	0.834561	1.03963e-05	0.48401	0.0025844
AT3G19230.1_at	Leucine-rich repeat (LRR) family protein | chr3:6661088-6663519 REVERSE LENGTH=1560	5.43011	5.14542	5.14649	4.59733	4.9432	0.28469	0.085291	0.283617	0.0863818	0.832773	4.46913e-05	0.486904	0.00595593
AT2G43820.1_at	GT, UGT74F2, ATSAGT1, SGT1, SAGT1 | UDP-glucosyltransferase 74F2 | chr2:18152227-18153908 FORWARD LENGTH=1595	9.66154	9.54607	9.98056	8.82939	9.2062	0.115467	0.524655	-0.319018	0.0897418	0.83215	0.00018333	0.45534	0.019651
AT3G43430.1_at	RING/U-box superfamily protein | chr3:15354535-15355304 REVERSE LENGTH=770	5.11549	4.79935	5.04339	4.28485	4.39308	0.316131	0.00468872	0.0720969	0.471986	0.830631	9.99758e-08	0.722401	7.34162e-07
AT1G09500.3_at	NAD(P)-binding Rossmann-fold superfamily protein | chr1:3066753-3068332 FORWARD LENGTH=983	5.29203	5.20798	5.17989	4.46478	4.88384	0.0840548	0.798886	0.112142	0.734093	0.827252	0.0202122	0.408191	0.22515
AT4G30490.1_at	AFG1-like ATPase family protein | chr4:14899034-14902144 REVERSE LENGTH=1947	7.97244	8.16074	7.8851	7.14953	7.50398	-0.188303	0.0495939	0.0873373	0.342064	0.822909	2.91138e-08	0.468455	5.42597e-05
AT5G16140.1_at	Peptidyl-tRNA hydrolase family protein | chr5:5270170-5271921 REVERSE LENGTH=951	2.89743	2.66357	2.54465	2.07583	2.035	0.233866	0.511805	0.352784	0.326018	0.821607	0.0301924	0.86243	0.0237336
AT4G36880.1_at	CP1 | cysteine proteinase1 | chr4:17374458-17376225 REVERSE LENGTH=1410	4.3761	4.65245	4.24698	3.55673	3.80436	-0.276357	0.142161	0.129114	0.482588	0.81937	0.000242173	0.571742	0.00519643
AT2G30750.1_at	CYP71A12 | cytochrome P450, family 71, subfamily A, polypeptide 12 | chr2:13099336-13101413 REVERSE LENGTH=1686	2.63584	3.36439	2.76771	1.81795	1.87082	-0.728553	0.005411	-0.131873	0.574833	0.817893	0.00229185	0.765019	0.00381607
AT5G21280.1_at	hydroxyproline-rich glycoprotein family protein | chr5:7263994-7265678 REVERSE LENGTH=1173	4.98385	4.70704	4.76027	4.16897	4.45468	0.276812	0.0830962	0.223589	0.155666	0.814884	3.80425e-05	0.529174	0.00249084
AT4G15260.1_at	UDP-Glycosyltransferase superfamily protein | chr4:8713689-8715339 FORWARD LENGTH=1651	4.31988	4.24412	4.63789	3.50839	4.03773	0.0757595	0.649806	-0.318013	0.0683138	0.811486	0.000101336	0.282152	0.102516
AT5G22970.1_at	unknown protein; BEST Arabidopsis thaliana protein match is: unknown protein (TAIR:AT5G60000.1); Has 1807 Blast hits to 1807 proteins in 277 species: Archae - 0; Bacteria - 0; Metazoa - 736; Fungi - 347; Plants - 385; Viruses - 0; Other Eukaryotes - 339 (source: NCBI BLink). | chr5:7686253-7686779 REVERSE LENGTH=527	2.55168	2.3613	2.27717	1.74156	2.31702	0.190378	0.477697	0.274502	0.30957	0.810116	0.00632405	0.234652	0.383227
AT3G26690.2_at	ATNUDT13, ATNUDX13, NUDX13 | nudix hydrolase homolog 13 | chr3:9804253-9805715 REVERSE LENGTH=1091	5.94646	5.75252	5.79034	5.14011	5.32242	0.193937	0.264561	0.156123	0.366203	0.806348	0.000143426	0.624038	0.0015978
AT3G01420.1_at	ALPHA-DOX1, DOX1, DIOX1, PADOX-1 | Peroxidase superfamily protein | chr3:159466-162837 REVERSE LENGTH=2254	9.96275	10.4822	10.0408	9.15782	8.87582	-0.51949	0.00161554	-0.0780977	0.584901	0.804926	1.87724e-05	1.08692	3.62699e-07
AT3G14620.1_at	CYP72A8 | cytochrome P450, family 72, subfamily A, polypeptide 8 | chr3:4914914-4917078 FORWARD LENGTH=1837	8.84823	8.85015	8.94397	8.04355	8.31634	-0.0019232	0.987248	-0.0957377	0.430286	0.804678	2.23655e-06	0.531889	0.000281275
AT4G01070.2_at	GT72B1 | UDP-Glycosyltransferase superfamily protein | chr4:461592-463556 REVERSE LENGTH=1564	5.58914	5.89291	5.56333	4.78472	4.92079	-0.303769	0.00348384	0.0258118	0.778814	0.80442	4.86282e-08	0.668356	7.05158e-07
AT3G44310.3_at	NIT1, ATNIT1, NITI | nitrilase 1 | chr3:15986864-15989025 FORWARD LENGTH=1180	10.3752	10.3563	10.174	9.57435	9.82618	0.018958	0.820739	0.201175	0.0251543	0.800867	1.25713e-08	0.549045	2.84292e-06
AT1G68568.1_at	other RNA | chr1:25746977-25747654 REVERSE LENGTH=510	6.74752	6.86018	6.27883	5.94801	6.18945	-0.112666	0.662637	0.468689	0.0813821	0.799507	0.00551551	0.558071	0.0412187
AT5G27600.1_at	LACS7, ATLACS7 | long-chain acyl-CoA synthetase 7 | chr5:9742576-9747005 FORWARD LENGTH=2353	7.44593	7.42633	7.51795	6.64654	7.04656	0.0195944	0.879219	-0.0720208	0.578009	0.799391	5.97052e-06	0.399365	0.00559023
AT3G22410.1_at	Sec14p-like phosphatidylinositol transfer family protein | chr3:7933167-7935808 REVERSE LENGTH=1508	5.26339	5.12876	5.1131	4.46486	4.57035	0.134627	0.464746	0.150292	0.415284	0.798527	0.000315804	0.693035	0.00116765
AT1G63650.1_at	EGL3, EGL1, ATMYC-2 | basic helix-loop-helix (bHLH) DNA-binding superfamily protein | chr1:23599653-23602902 FORWARD LENGTH=2115	2.6456	2.15908	2.47217	1.84734	2.01975	0.486519	0.117903	0.173427	0.565693	0.798255	0.0147733	0.62585	0.0488267
AT1G77120.1_at	ADH1, ADH, ATADH, ATADH1 | alcohol dehydrogenase 1 | chr1:28975394-28977417 FORWARD LENGTH=1456	6.90791	7.4109	7.06426	6.1112	6.58309	-0.502989	0.146678	-0.156348	0.643062	0.796705	0.027218	0.324813	0.340405
AT5G37970.1_at	S-adenosyl-L-methionine-dependent methyltransferases superfamily protein | chr5:15123089-15124684 REVERSE LENGTH=1239	3.69766	3.27629	3.13041	2.90278	3.08017	0.42137	0.114933	0.567247	0.0386575	0.794877	0.00581373	0.617494	0.0258562
AT4G26810.1_at	SWIB/MDM2 domain superfamily protein | chr4:13492078-13492932 REVERSE LENGTH=640	4.87201	4.67697	4.94932	4.07793	4.2581	0.195043	0.515042	-0.0773059	0.795383	0.794079	0.0144542	0.61391	0.050929
AT4G29740.2_at	CKX4, ATCKX4 | cytokinin oxidase 4 | chr4:14566265-14569332 FORWARD LENGTH=1861	6.23739	6.26848	6.2471	5.44558	5.17803	-0.0310934	0.839287	-0.00971289	0.94946	0.791806	5.35363e-05	1.05936	1.43185e-06
AT4G10400.1_at	F-box/RNI-like/FBD-like domains-containing protein | chr4:6446209-6448136 REVERSE LENGTH=1604	2.96312	2.63009	2.39986	2.17272	2.45429	0.333031	0.0926859	0.563257	0.00759201	0.790399	0.000512877	0.508826	0.0142037
AT5G25110.1_at	CIPK25, SnRK3.25 | CBL-interacting protein kinase 25 | chr5:8657626-8659322 REVERSE LENGTH=1697	3.00222	3.56589	2.98191	2.2136	2.41267	-0.563672	0.0453697	0.0203019	0.939163	0.788616	0.00751778	0.589542	0.0372604
AT2G31750.1_at	UGT74D1 | UDP-glucosyl transferase 74D1 | chr2:13497233-13500023 FORWARD LENGTH=1603	6.55646	6.30943	6.44684	5.76982	6.25277	0.247031	0.0462937	0.109613	0.35514	0.786637	2.11166e-06	0.303687	0.0169291
AT4G21910.1_at	MATE efflux family protein | chr4:11625362-11631078 REVERSE LENGTH=2018	3.21073	2.5424	2.84283	2.42451	3.06854	0.668333	0.0903566	0.367908	0.337764	0.786221	0.0495399	0.142196	0.707965
AT1G21460.1_at	SWEET1, AtSWEET1 | Nodulin MtN3 family protein | chr1:7511850-7513361 REVERSE LENGTH=1004	4.88468	5.1196	5.02395	4.09958	4.40678	-0.234923	0.322284	-0.139273	0.553833	0.785097	0.00314966	0.477898	0.0529735
AT2G45023.1_at	other RNA | chr2:18570156-18572173 REVERSE LENGTH=1153	4.7732	4.76906	4.63891	3.98912	4.74326	0.00414376	0.987994	0.134292	0.626918	0.78408	0.0097411	0.0299446	0.913419
AT5G67240.1_at	SDN3 | small RNA degrading nuclease 3 | chr5:26824236-26828170 REVERSE LENGTH=2639	7.40603	7.22052	6.94758	6.62251	7.27021	0.185511	0.428328	0.458447	0.0604061	0.783515	0.00300265	0.135822	0.560387
AT5G40850.2_at	UPM1 | urophorphyrin methylase 1 | chr5:16366353-16368923 FORWARD LENGTH=1750	9.29015	9.24083	9.38307	8.50749	8.78353	0.049311	0.721507	-0.0929282	0.50368	0.782658	1.82224e-05	0.506614	0.00154436
AT1G80530.1_at	Major facilitator superfamily protein | chr1:30277952-30280324 REVERSE LENGTH=2035	6.41893	6.51446	6.33766	5.64062	6.10658	-0.0955332	0.420122	0.0812671	0.491746	0.778309	2.51435e-06	0.312348	0.0146471
AT5G19440.1_at	NAD(P)-binding Rossmann-fold superfamily protein | chr5:6556420-6558342 FORWARD LENGTH=1273	9.08307	9.07576	9.23249	8.30542	8.46002	0.00731972	0.963586	-0.149411	0.357126	0.777657	0.000107546	0.623054	0.000942192
AT3G07730.1_at	unknown protein; BEST Arabidopsis thaliana protein match is: unknown protein (TAIR:AT4G01170.1); Has 1299 Blast hits to 1149 proteins in 206 species: Archae - 3; Bacteria - 100; Metazoa - 453; Fungi - 114; Plants - 108; Viruses - 2; Other Eukaryotes - 519 (source: NCBI BLink). | chr3:2468185-2469606 FORWARD LENGTH=1422	4.80313	5.2015	4.57457	4.02784	4.32379	-0.39837	0.240959	0.228561	0.495558	0.775291	0.0296894	0.479332	0.161747
AT3G56880.1_at	VQ motif-containing protein | chr3:21059915-21060965 FORWARD LENGTH=1051	7.17613	7.39834	7.40043	6.40113	6.81566	-0.222218	0.150631	-0.224308	0.147042	0.774999	5.42188e-05	0.360466	0.025445
AT4G10510.1_at	Subtilase family protein | chr4:6495955-6499010 FORWARD LENGTH=2298	5.34363	4.91682	5.32471	4.56935	4.3307	0.426807	0.0469202	0.0189163	0.925768	0.774275	0.00110997	1.01292	7.90845e-05
AT2G01890.1_at	PAP8, ATPAP8 | purple acid phosphatase 8 | chr2:396768-399208 REVERSE LENGTH=1265	7.49183	7.52222	7.39873	6.71961	6.64175	-0.0303853	0.857795	0.0930995	0.584414	0.772228	0.000207452	0.850084	7.47584e-05
AT2G15220.1_at	Plant basic secretory protein (BSP) family protein | chr2:6608659-6609506 FORWARD LENGTH=848	6.82795	7.50597	7.24629	6.05755	6.16107	-0.678021	0.00862193	-0.418334	0.0859044	0.770401	0.00356835	0.666882	0.00957602
AT5G11950.1_at	Putative lysine decarboxylase family protein | chr5:3854968-3856983 FORWARD LENGTH=923	7.28781	7.25803	6.93547	6.51771	7.20404	0.0297806	0.908991	0.352344	0.186919	0.770101	0.00765873	0.0837754	0.748089
AT1G05562.1_at	Potential natural antisense gene, locus overlaps with AT1G05560 | chr1:1645875-1647162 FORWARD LENGTH=1288	7.00525	6.99285	7.0002	6.23666	6.5612	0.0124	0.912652	0.00505036	0.96436	0.768596	1.7884e-06	0.444051	0.000855247
AT2G44300.1_at	Bifunctional inhibitor/lipid-transfer protein/seed storage 2S albumin superfamily protein | chr2:18307309-18308349 REVERSE LENGTH=837	4.50156	4.50039	4.33313	3.73618	4.10521	0.00116502	0.995399	0.168428	0.408928	0.765378	0.00117558	0.396343	0.0619314
AT5G17000.1_at	Zinc-binding dehydrogenase family protein | chr5:5584801-5587063 REVERSE LENGTH=1292	3.09657	2.97503	2.8774	2.33214	2.7151	0.121532	0.529678	0.219162	0.262843	0.764428	0.000769796	0.381462	0.0593571
AT1G24400.1_at	LHT2, AATL2, ATLHT2 | lysine histidine transporter 2 | chr1:8651407-8653828 REVERSE LENGTH=1749	6.72625	6.70202	6.57791	5.96242	6.36791	0.0242355	0.835042	0.148342	0.212179	0.763831	2.84357e-06	0.358348	0.00580979
AT2G32170.1_at	S-adenosyl-L-methionine-dependent methyltransferases superfamily protein | chr2:13666456-13671754 FORWARD LENGTH=2365	6.27355	5.84627	5.67641	5.51064	5.86244	0.427282	0.197293	0.597146	0.0776157	0.762915	0.0278922	0.41111	0.214017
AT1G65970.1_at	TPX2 | thioredoxin-dependent peroxidase 2 | chr1:24557372-24558322 REVERSE LENGTH=737	3.66254	3.73376	3.50782	2.89975	2.69035	-0.0712203	0.766951	0.154723	0.521575	0.76279	0.00467562	0.972188	0.000648932
AT5G45080.1_at	AtPP2-A6, PP2-A6 | phloem protein 2-A6 | chr5:18191575-18193207 REVERSE LENGTH=1179	5.42448	5.62535	5.54926	4.66258	4.36128	-0.200868	0.197847	-0.124781	0.417153	0.761906	7.72426e-05	1.0632	1.26352e-06
AT3G57520.2_at	AtSIP2, SIP2 | seed imbibition 2 | chr3:21288765-21293158 REVERSE LENGTH=2727	9.75242	9.1722	9.85742	8.99516	9.11925	0.580216	0.00628396	-0.105005	0.583098	0.757255	0.000770209	0.633163	0.00337142
AT1G05700.1_at	Leucine-rich repeat transmembrane protein kinase protein | chr1:1709796-1713245 FORWARD LENGTH=2559	4.29875	4.65746	4.13914	3.54378	3.287	-0.35871	0.0336751	0.159615	0.320092	0.754973	0.000128916	1.01176	4.05565e-06
AT4G22070.1_at	WRKY31, ATWRKY31 | WRKY DNA-binding protein 31 | chr4:11691378-11694392 REVERSE LENGTH=1778	7.0098	7.29734	6.96674	6.25517	5.97907	-0.287538	0.0798445	0.0430581	0.784295	0.754624	0.000119701	1.03073	2.88771e-06
AT4G33150.2_at	lysine-ketoglutarate reductase/saccharopine dehydrogenase bifunctional enzyme | chr4:15985189-15991538 REVERSE LENGTH=3602	7.35447	7.87196	7.30749	6.60009	6.45296	-0.517496	0.00793002	0.0469793	0.789697	0.754382	0.000379985	0.901509	5.90038e-05
AT1G30410.1_at	ATMRP13, MRP13, ABCC12 | multidrug resistance-associated protein 13 | chr1:10738805-10747323 FORWARD LENGTH=4827	5.7962	5.82609	6.00835	5.04215	5.43115	-0.0298854	0.896095	-0.212151	0.359466	0.754047	0.00358866	0.365052	0.122927
AT1G04350.1_at	2-oxoglutarate (2OG) and Fe(II)-dependent oxygenase superfamily protein | chr1:1165165-1166768 FORWARD LENGTH=1444	6.18784	6.26381	6.10923	5.43646	5.59121	-0.0759689	0.557663	0.0786065	0.544204	0.75138	1.30036e-05	0.596624	0.000176925
AT5G15860.2_at	ATPCME, PCME | prenylcysteine methylesterase | chr5:5178505-5181290 REVERSE LENGTH=1715	5.43234	5.57075	5.35723	4.68151	5.09473	-0.138404	0.387429	0.0751089	0.636562	0.750834	0.000137992	0.337609	0.0443445
AT4G21990.2_at	APR3 | APS reductase 3 | chr4:11657008-11659167 REVERSE LENGTH=1626	10.2015	9.97879	10.3893	9.45204	9.99324	0.222715	0.230314	-0.187827	0.308932	0.749466	0.000554837	0.208268	0.26079
AT1G79170.1_at	unknown protein; BEST Arabidopsis thaliana protein match is: unknown protein (TAIR:AT3G28590.1); Has 12 Blast hits to 12 proteins in 8 species: Archae - 0; Bacteria - 0; Metazoa - 1; Fungi - 0; Plants - 3; Viruses - 0; Other Eukaryotes - 8 (source: NCBI BLink). | chr1:29782273-29782622 FORWARD LENGTH=255	5.59086	5.22508	5.0697	4.84291	5.03444	0.365785	0.120899	0.521163	0.0322632	0.747958	0.00370482	0.556423	0.0233658
AT1G14860.1_at	atnudt18, NUDT18 | nudix hydrolase homolog 18 | chr1:5124742-5126151 FORWARD LENGTH=1128	6.01765	6.0201	6.01125	5.26985	5.17877	-0.00245553	0.983327	0.00639787	0.956579	0.747802	4.28238e-06	0.838873	9.24361e-07
AT3G22200.2_at	POP2 | Pyridoxal phosphate (PLP)-dependent transferases superfamily protein | chr3:7835144-7838888 FORWARD LENGTH=1880	9.99756	9.89086	10.0217	9.24986	9.42732	0.106702	0.25382	-0.0241819	0.792429	0.747697	1.43157e-07	0.570234	5.84832e-06
AT1G30700.1_at	FAD-binding Berberine family protein | chr1:10892570-10894572 FORWARD LENGTH=1772	6.11657	6.40646	6.23673	5.37039	4.92892	-0.289889	0.112907	-0.120162	0.498647	0.746181	0.000433317	1.18765	2.05205e-06
AT1G67980.2_at	CCOAMT | caffeoyl-CoA 3-O-methyltransferase | chr1:25487714-25489158 FORWARD LENGTH=931	3.32224	3.39186	3.5002	2.58295	2.50114	-0.0696146	0.828331	-0.177958	0.580733	0.739295	0.0311045	0.821104	0.0181895
AT3G52060.2_at	Core-2/I-branching beta-1,6-N-acetylglucosaminyltransferase family protein | chr3:19310533-19312286 REVERSE LENGTH=1754	6.38949	6.6243	6.67567	5.65225	6.15639	-0.234813	0.090154	-0.286175	0.0425216	0.737243	2.37955e-05	0.2331	0.0923439
AT1G58590.2_at	other RNA | chr1:21742944-21743877 REVERSE LENGTH=789	4.99645	5.17413	4.9864	4.2598	4.46351	-0.177677	0.310967	0.0100528	0.953622	0.736647	0.000402025	0.532941	0.00577748
AT5G12323.1_at	unknown protein; Has 30201 Blast hits to 17322 proteins in 780 species: Archae - 12; Bacteria - 1396; Metazoa - 17338; Fungi - 3422; Plants - 5037; Viruses - 0; Other Eukaryotes - 2996 (source: NCBI BLink). | chr5:3985092-3985202 REVERSE LENGTH=111	3.1096	2.91386	2.83781	2.37399	2.52535	0.195742	0.479114	0.271788	0.32886	0.73561	0.0140779	0.584249	0.0446319
AT3G14990.3_at	Class I glutamine amidotransferase-like superfamily protein | chr3:5047400-5049877 FORWARD LENGTH=1547	10.1687	9.81813	10.1821	9.43383	9.90146	0.350575	0.00199029	-0.0133995	0.891892	0.734872	5.06311e-07	0.267239	0.0131124
AT1G17250.1_at	AtRLP3, RLP3 | receptor like protein 3 | chr1:5901169-5903439 REVERSE LENGTH=2271	5.26914	4.85724	5.19899	4.5368	4.95831	0.411901	0.0742839	0.0701443	0.750773	0.732333	0.00339309	0.310829	0.169956
AT2G20650.1_at	RING/U-box superfamily protein | chr2:8903676-8907339 REVERSE LENGTH=2189	2.56922	2.55725	2.13399	1.83774	2.54197	0.0119703	0.967283	0.435229	0.14771	0.731478	0.0203592	0.0272493	0.925617
AT1G50590.1_at	RmlC-like cupins superfamily protein | chr1:18732378-18734053 REVERSE LENGTH=933	3.57072	3.67575	3.45467	2.84081	3.03144	-0.105031	0.507102	0.116054	0.464174	0.729916	0.000172356	0.539281	0.00266879
AT2G23910.1_at	NAD(P)-binding Rossmann-fold superfamily protein | chr2:10177834-10180064 FORWARD LENGTH=1258	7.16505	6.76869	6.86493	6.43753	6.51155	0.396354	0.0318454	0.300117	0.0951607	0.727517	0.000453403	0.653494	0.00119774
AT1G72770.3_at	HAB1 | homology to ABI1 | chr1:27390022-27393281 FORWARD LENGTH=2463	5.56101	5.66305	5.41622	4.83448	5.04969	-0.102049	0.60805	0.14478	0.468498	0.72653	0.00155778	0.511311	0.017434
AT5G63530.2_at	ATFP3, FP3 | farnesylated protein 3 | chr5:25433341-25435700 FORWARD LENGTH=1191	7.51349	7.7763	7.29434	6.78741	7.31746	-0.262812	0.143402	0.219154	0.218278	0.726079	0.000498151	0.196035	0.268795
AT1G15960.1_at	NRAMP6, ATNRAMP6 | NRAMP metal ion transporter 6 | chr1:5481665-5485082 REVERSE LENGTH=2137	4.32659	4.26457	3.8213	3.60165	4.1157	0.0620122	0.791162	0.505282	0.0418095	0.724933	0.00558457	0.210889	0.372726
AT3G57520.3_at	AtSIP2, SIP2 | seed imbibition 2 | chr3:21288765-21293158 REVERSE LENGTH=2699	10.4044	9.83596	10.4121	9.68203	9.9228	0.568417	0.00187243	-0.00775637	0.960999	0.722348	0.000208234	0.48158	0.00641766
AT5G65980.1_at	Auxin efflux carrier family protein | chr5:26392444-26394232 FORWARD LENGTH=1188	5.6346	5.58924	6.00841	4.91544	4.54253	0.0453545	0.791904	-0.37381	0.0404023	0.71916	0.000475642	1.09207	4.32687e-06
AT2G33480.2_at	ANAC041, NAC041 | NAC domain containing protein 41 | chr2:14181186-14182402 FORWARD LENGTH=1045	6.55448	6.50059	6.36721	5.83643	6.3522	0.053889	0.726474	0.187272	0.232681	0.71805	0.000160987	0.20228	0.198802
AT5G13370.1_at	Auxin-responsive GH3 family protein | chr5:4286819-4289554 FORWARD LENGTH=2095	8.66474	8.56419	8.60749	7.94797	8.24847	0.10055	0.394823	0.0572537	0.625662	0.716771	6.94808e-06	0.416276	0.00198095
AT3G49780.1_at	ATPSK4, ATPSK3 (FORMER SYMBOL), PSK4 | phytosulfokine 4 precursor | chr3:18465679-18466376 FORWARD LENGTH=433	7.84242	7.67777	7.88416	7.12809	7.09613	0.16465	0.272825	-0.0417417	0.777601	0.714329	0.000110345	0.746287	6.84277e-05
AT2G15490.3_at	UGT73B4 | UDP-glycosyltransferase 73B4 | chr2:6761635-6763474 FORWARD LENGTH=1637	6.54909	6.46177	6.81036	5.83596	6.06185	0.0873262	0.689935	-0.261268	0.240713	0.713138	0.00384507	0.487241	0.0361772
AT2G29420.1_at	ATGSTU7, GST25, GSTU7 | glutathione S-transferase tau 7 | chr2:12617936-12618899 REVERSE LENGTH=887	5.7903	5.7665	5.7585	5.0793	5.50802	0.0238013	0.865968	0.0318007	0.821639	0.711007	7.0177e-05	0.282285	0.0572029
AT2G29500.1_at	HSP20-like chaperones superfamily protein | chr2:12633091-12633805 REVERSE LENGTH=715	4.65921	4.7524	4.55795	3.9516	4.22588	-0.093197	0.634268	0.101257	0.605453	0.707608	0.00171073	0.433326	0.03707
AT1G20880.1_at	RNA-binding (RRM/RBD/RNP motifs) family protein | chr1:7262043-7265438 REVERSE LENGTH=2091	5.41601	5.21173	5.3383	4.71005	5.21495	0.204278	0.242999	0.0777032	0.651668	0.705954	0.000562878	0.201056	0.250236
AT5G65380.1_at	MATE efflux family protein | chr5:26122989-26126439 REVERSE LENGTH=1800	8.83662	8.94365	8.88332	8.13185	8.01106	-0.107029	0.474351	-0.0466962	0.753555	0.704774	0.000135961	0.825555	2.30071e-05
AT4G21990.1_at	APR3, PRH-26, PRH26, ATAPR3 | APS reductase 3 | chr4:11657008-11659105 REVERSE LENGTH=1785	9.90853	9.56211	10.0112	9.20578	9.5605	0.346417	0.0814696	-0.102713	0.591125	0.702752	0.00146961	0.348032	0.0801724
AT4G37980.1_at	ELI3-1, ELI3, ATCAD7, CAD7 | elicitor-activated gene 3-1 | chr4:17852441-17854500 FORWARD LENGTH=1501	5.9067	5.99427	5.55062	5.20913	5.7179	-0.0875722	0.669538	0.356082	0.0945301	0.697567	0.00278507	0.188799	0.361916
AT4G23050.2_at	PAS domain-containing protein tyrosine kinase family protein | chr4:12080060-12084256 FORWARD LENGTH=2811	6.10295	6.45219	6.08098	5.4054	5.51155	-0.349238	0.0127725	0.0219699	0.864026	0.697549	2.96774e-05	0.591404	0.000183031
AT5G06750.3_at	Protein phosphatase 2C family protein | chr5:2086286-2088997 REVERSE LENGTH=1666	6.00783	5.96352	5.72417	5.31319	5.36775	0.0443137	0.754969	0.283658	0.0574356	0.694642	9.66181e-05	0.640083	0.000227795
AT2G46270.2_at	GBF3 | G-box binding factor 3 | chr2:19000191-19003403 FORWARD LENGTH=1864	7.56137	7.85149	7.2724	6.86689	7.07013	-0.290121	0.232436	0.288966	0.234227	0.694474	0.00836516	0.491241	0.0507541
AT1G64950.1_at	CYP89A5 | cytochrome P450, family 89, subfamily A, polypeptide 5 | chr1:24127561-24129458 FORWARD LENGTH=1898	5.00122	5.09348	5.19168	4.30725	4.43961	-0.0922649	0.64342	-0.190467	0.343903	0.693971	0.00230283	0.561611	0.0102035
AT1G12050.1_at	fumarylacetoacetase, putative | chr1:4072752-4076207 FORWARD LENGTH=1675	8.44069	8.41478	8.42267	7.74836	8.02958	0.0259096	0.826037	0.0180209	0.87846	0.692326	1.17134e-05	0.411112	0.00231643
AT1G65690.1_at	Late embryogenesis abundant (LEA) hydroxyproline-rich glycoprotein family | chr1:24431430-24432953 REVERSE LENGTH=1026	4.60174	5.0134	4.55237	3.91106	4.13485	-0.41166	0.0262446	0.0493723	0.775002	0.69068	0.000722389	0.466895	0.0132588
AT4G15490.1_at	UGT84A3 | UDP-Glycosyltransferase superfamily protein | chr4:8852698-8854545 REVERSE LENGTH=1848	5.92379	5.90007	6.04532	5.23417	5.48502	0.0237214	0.855459	-0.121527	0.35626	0.689624	4.0284e-05	0.438768	0.0030304
AT1G18970.1_at	GLP4 | germin-like protein 4 | chr1:6554568-6555377 REVERSE LENGTH=810	3.69174	3.98256	3.93508	3.00675	2.83219	-0.290815	0.231478	-0.243335	0.313857	0.684988	0.00914739	0.859552	0.00176818
AT1G73390.4_at	Endosomal targeting BRO1-like domain-containing protein | chr1:27590810-27595142 REVERSE LENGTH=1867	7.17962	7.35749	7.01102	6.49495	6.73396	-0.177867	0.376647	0.168606	0.401482	0.68467	0.00258749	0.445666	0.0355302
AT5G26900.1_at	Transducin family protein / WD-40 repeat family protein | chr5:9463752-9465086 FORWARD LENGTH=1335	3.408	3.5317	3.12568	2.72339	3.48056	-0.123699	0.597317	0.28232	0.235407	0.684609	0.00802945	-0.0725642	0.75604
AT4G32010.1_at	HSL1, HSI2-L1, VAL2 | HSI2-like 1 | chr4:15479524-15485353 FORWARD LENGTH=3468	7.53235	7.39795	7.46066	6.85232	7.11386	0.134396	0.136885	0.0716882	0.417254	0.68002	2.84104e-07	0.418486	0.000125914
AT2G38880.6_at	NF-YB1 | nuclear factor Y, subunit B1 | chr2:16238492-16240755 FORWARD LENGTH=900	2.58411	2.05997	2.26909	1.90491	1.80693	0.524146	0.0992873	0.315027	0.310173	0.679208	0.0369853	0.777189	0.0189417
AT3G57040.1_at	ARR9, ATRR4 | response regulator 9 | chr3:21109614-21111432 FORWARD LENGTH=1354	6.0388	6.08175	5.80448	5.36164	5.58409	-0.0429554	0.848754	0.234318	0.305129	0.677159	0.00683426	0.45471	0.0552936
AT1G29200.1_at	O-fucosyltransferase family protein | chr1:10207927-10210622 FORWARD LENGTH=2120	2.32284	1.99526	1.79633	1.64973	2.32502	0.327584	0.298652	0.526515	0.102462	0.673113	0.0410849	-0.0021831	0.994389
AT4G34138.1_at	UGT73B1 | UDP-glucosyl transferase 73B1 | chr4:16348106-16349982 REVERSE LENGTH=1752	8.99465	8.59632	8.9163	8.32155	8.65977	0.398325	0.00868514	0.0783446	0.570221	0.673092	9.64495e-05	0.334875	0.0235464
AT5G44005.1_at	unknown protein; FUNCTIONS IN: molecular_function unknown; INVOLVED IN: biological_process unknown; LOCATED IN: plasma membrane; Has 35333 Blast hits to 34131 proteins in 2444 species: Archae - 798; Bacteria - 22429; Metazoa - 974; Fungi - 991; Plants - 531; Viruses - 0; Other Eukaryotes - 9610 (source: NCBI BLink). | chr5:17704903-17705558 REVERSE LENGTH=656	5.03988	4.96039	5.07859	4.36718	4.71611	0.0794862	0.640262	-0.0387069	0.819563	0.672699	0.000783906	0.323768	0.0685751
AT3G12520.1_at	SULTR4;2 | sulfate transporter 4;2 | chr3:3967816-3971927 REVERSE LENGTH=2230	6.28764	6.20553	5.99271	5.61511	5.36203	0.0821142	0.790267	0.294933	0.345031	0.672532	0.0400934	0.925608	0.00694033
AT3G03300.3_at	DCL2 | dicer-like 2 | chr3:767926-775248 REVERSE LENGTH=4580	6.0306	6.15119	5.99253	5.35818	5.80008	-0.120585	0.507365	0.0380778	0.83327	0.672427	0.00137505	0.230519	0.212239
AT1G08230.2_at	Transmembrane amino acid transporter family protein | chr1:2583654-2586744 REVERSE LENGTH=1461	7.06367	7.13915	6.74766	6.39222	6.55776	-0.0754773	0.485993	0.31601	0.00799769	0.671452	5.51301e-06	0.505917	0.000149666
AT5G14780.1_at	FDH | formate dehydrogenase | chr5:4776943-4779494 FORWARD LENGTH=1559	10.5024	10.5689	10.5984	9.83144	10.0876	-0.0665406	0.640766	-0.0960126	0.502155	0.670918	0.000143956	0.414788	0.00834494
AT5G56470.1_at	FAD-dependent oxidoreductase family protein | chr5:22869060-22869958 FORWARD LENGTH=759	4.19548	4.09153	3.84696	3.52595	3.82471	0.10395	0.718087	0.348525	0.234575	0.669534	0.0295231	0.370773	0.20719
AT4G28870.1_at	unknown protein; BEST Arabidopsis thaliana protein match is: unknown protein (TAIR:AT1G49680.1); Has 22985 Blast hits to 1198 proteins in 188 species: Archae - 0; Bacteria - 21210; Metazoa - 895; Fungi - 112; Plants - 141; Viruses - 114; Other Eukaryotes - 513 (source: NCBI BLink). | chr4:14250421-14250720 FORWARD LENGTH=300	8.1693	7.86759	7.7447	7.4998	7.49812	0.301714	0.132783	0.424601	0.0397724	0.6695	0.00256725	0.671179	0.00251758
AT1G03220.1_at	Eukaryotic aspartyl protease family protein | chr1:787122-788651 FORWARD LENGTH=1530	6.88136	7.01486	7.05265	6.21261	6.27215	-0.133504	0.344796	-0.17129	0.229119	0.668749	0.000122384	0.609209	0.000318161
AT1G23760.1_at	JP630, PG3 | BURP domain-containing protein | chr1:8402046-8404301 FORWARD LENGTH=2119	5.61381	5.41162	5.43157	4.9466	4.84049	0.202182	0.0527493	0.182232	0.0780255	0.667202	1.999e-06	0.773313	2.59163e-07
AT5G64250.2_at	Aldolase-type TIM barrel family protein | chr5:25697354-25699212 REVERSE LENGTH=1538	7.35549	7.53155	7.2243	6.69052	6.93562	-0.176064	0.152167	0.131189	0.279936	0.664964	2.25466e-05	0.41987	0.00218531
AT2G01422.1_at	chr2:183940-184734 FORWARD LENGTH=795	2.60836	2.64656	2.11354	1.94616	2.1541	-0.0381999	0.843099	0.494816	0.0179608	0.662204	0.00263356	0.454261	0.0279997
AT5G16120.1_at	alpha/beta-Hydrolases superfamily protein | chr5:5265939-5267979 FORWARD LENGTH=1369	4.27932	3.94487	4.23294	3.61816	3.88102	0.334448	0.285095	0.0463802	0.880291	0.661159	0.042856	0.3983	0.205952
AT1G66200.2_at	ATGSR2, GSR2, GLN1;2 | glutamine synthase clone F11 | chr1:24655210-24657638 REVERSE LENGTH=1279	9.36312	9.61089	9.58591	8.70217	8.49928	-0.247768	0.169217	-0.222787	0.214145	0.660947	0.00123591	0.863846	9.15973e-05
AT5G62480.2_at	ATGSTU9, GST14, GST14B, GSTU9 | glutathione S-transferase tau 9 | chr5:25088718-25089593 REVERSE LENGTH=729	5.99048	6.26533	6.13979	5.32991	5.1	-0.274849	0.183676	-0.149311	0.462366	0.660569	0.00374994	0.890474	0.00028362
AT3G21260.2_at	GLTP3 | Glycolipid transfer protein (GLTP) family protein | chr3:7464020-7465094 REVERSE LENGTH=635	6.03585	6.04573	5.55225	5.37615	5.65988	-0.00988473	0.972413	0.4836	0.10326	0.659692	0.0308719	0.375966	0.198805
AT1G69880.1_at	ATH8, TH8 | thioredoxin H-type 8 | chr1:26321479-26322993 FORWARD LENGTH=707	4.13851	4.19942	4.24992	3.48141	3.36652	-0.0609198	0.792648	-0.111412	0.631467	0.657092	0.00994135	0.771981	0.00329058
AT5G15610.1_at	Proteasome component (PCI) domain protein | chr5:5079513-5082205 FORWARD LENGTH=1671	2.54116	1.98751	2.14709	1.88417	2.16855	0.553651	0.0399236	0.394073	0.132485	0.656996	0.0170364	0.372609	0.153563
AT2G40780.1_at	Nucleic acid-binding, OB-fold-like protein | chr2:17021505-17022916 FORWARD LENGTH=1054	4.0209	3.82958	3.95714	3.36497	3.41698	0.191315	0.472457	0.0637507	0.809581	0.655927	0.0214745	0.603916	0.0324025
AT1G74390.1_at	Polynucleotidyl transferase, ribonuclease H-like superfamily protein | chr1:27961537-27963847 REVERSE LENGTH=1765	6.31536	6.53785	6.42656	5.66122	5.31885	-0.222488	0.289995	-0.111198	0.592572	0.654138	0.00486243	0.996507	0.000116419
AT1G62570.1_at	FMO GS-OX4 | flavin-monooxygenase glucosinolate S-oxygenase 4 | chr1:23169136-23172105 FORWARD LENGTH=1779	6.045	6.55866	5.88707	5.3915	5.54332	-0.513665	0.00809575	0.157927	0.372802	0.653494	0.00134525	0.501681	0.0094126
AT3G50740.1_at	UGT72E1 | UDP-glucosyl transferase 72E1 | chr3:18855161-18856884 REVERSE LENGTH=1724	7.82615	8.02634	7.88842	7.1759	6.94371	-0.200191	0.176694	-0.0622782	0.667067	0.650244	0.000233495	0.88244	7.19136e-06
AT2G34660.2_at	MRP2, ABCC2, AtABCC2 | multidrug resistance-associated protein 2 | chr2:14602470-14612565 FORWARD LENGTH=5352	8.12603	8.0189	8.09467	7.47753	7.70732	0.107137	0.398358	0.0313611	0.802975	0.648508	5.39691e-05	0.418715	0.00329298
AT1G56145.2_at	Leucine-rich repeat transmembrane protein kinase | chr1:21008149-21014018 REVERSE LENGTH=3280	6.20487	6.22939	6.17606	5.55683	5.78109	-0.0245193	0.806125	0.0288141	0.773097	0.648041	3.30555e-06	0.423787	0.000417254
AT2G43620.1_at	Chitinase family protein | chr2:18093770-18095025 REVERSE LENGTH=1036	6.21595	6.22812	5.98913	5.56846	5.97037	-0.0121695	0.961369	0.226821	0.372007	0.647493	0.0175084	0.245578	0.334686
AT1G26390.1_at	FAD-binding Berberine family protein | chr1:9130017-9131779 REVERSE LENGTH=1763	4.4438	4.91809	4.78528	3.79704	3.35603	-0.474283	0.0414598	-0.341476	0.131434	0.646767	0.00775502	1.08778	8.38734e-05
AT2G38180.1_at	SGNH hydrolase-type esterase superfamily protein | chr2:15997114-15998906 FORWARD LENGTH=1167	6.4366	6.1112	6.33431	5.7901	6.034	0.325401	0.0376899	0.102291	0.489978	0.646505	0.000299465	0.402606	0.0124431
AT1G50055.1_at	TAS1B | TAS1B; other RNA | chr1:18549204-18550042 REVERSE LENGTH=839	7.12154	6.86925	6.89775	6.47831	7.00268	0.252287	0.193671	0.223783	0.246596	0.643229	0.00287543	0.118863	0.532769
AT1G76600.1_at	unknown protein; FUNCTIONS IN: molecular_function unknown; INVOLVED IN: N-terminal protein myristoylation; LOCATED IN: nucleolus, nucleus; EXPRESSED IN: 24 plant structures; EXPRESSED DURING: 15 growth stages; BEST Arabidopsis thaliana protein match is: unknown protein (TAIR:AT1G21010.1); Has 220 Blast hits to 220 proteins in 14 species: Archae - 0; Bacteria - 0; Metazoa - 0; Fungi - 0; Plants - …	4.99617	4.83516	5.13671	4.35699	4.93589	0.161009	0.408318	-0.140543	0.469439	0.639176	0.00344343	0.0602791	0.754942
AT1G60730.2_at	NAD(P)-linked oxidoreductase superfamily protein | chr1:22358035-22360149 REVERSE LENGTH=1401	7.02532	7.12137	7.46946	6.38615	6.53795	-0.0960456	0.621912	-0.44414	0.0321586	0.639168	0.00361195	0.487368	0.0201664
AT1G80290.2_at	Nucleotide-diphospho-sugar transferases superfamily protein | chr1:30188364-30189574 FORWARD LENGTH=1070	4.90849	4.4154	4.36498	4.26955	4.40591	0.493087	0.0339271	0.543508	0.0209246	0.638935	0.00809685	0.502576	0.0310142
AT1G49130.2_at	B-box type zinc finger protein with CCT domain | chr1:18174741-18176022 REVERSE LENGTH=1171	4.20045	4.30338	4.52972	3.56286	4.13406	-0.102933	0.644323	-0.329271	0.150315	0.63759	0.00930557	0.0663887	0.765489
AT1G28260.1_at	Telomerase activating protein Est1 | chr1:9875600-9879174 REVERSE LENGTH=3211	6.71572	6.25014	6.99721	6.07934	6.08663	0.465576	0.0503651	-0.281493	0.221135	0.63637	0.0102279	0.629088	0.0109778
AT4G37295.1_at	unknown protein; FUNCTIONS IN: molecular_function unknown; INVOLVED IN: biological_process unknown; LOCATED IN: endomembrane system; EXPRESSED IN: stem, root, leaf; EXPRESSED DURING: LP.06 six leaves visible, LP.04 four leaves visible; Has 30201 Blast hits to 17322 proteins in 780 species: Archae - 12; Bacteria - 1396; Metazoa - 17338; Fungi - 3422; Plants - 5037; Viruses - 0; Other Eukaryotes - …	4.22643	3.78605	3.94605	3.59251	4.09356	0.440375	0.0086608	0.280378	0.0772976	0.633923	0.000488554	0.132865	0.386485
AT5G20885.1_at	RING/U-box superfamily protein | chr5:7083965-7084734 REVERSE LENGTH=770	6.47596	6.80667	6.52757	5.84297	6.13776	-0.330714	0.0120107	-0.0516119	0.668416	0.632991	4.31302e-05	0.338193	0.0104843
AT2G07140.1_at	F-box and associated interaction domains-containing protein | chr2:2957561-2959851 FORWARD LENGTH=1329	2.84846	2.58847	2.33753	2.21851	2.38261	0.259998	0.0566672	0.510939	0.000824932	0.629955	0.00010447	0.465855	0.00181808
AT5G07860.1_at	HXXXD-type acyl-transferase family protein | chr5:2511442-2513095 FORWARD LENGTH=1491	3.87965	3.68128	3.80907	3.25075	3.50009	0.198365	0.10459	0.0705809	0.550824	0.628898	3.66397e-05	0.379556	0.00421829
AT5G47560.1_at	ATTDT, ATSDAT, TDT | tonoplast dicarboxylate transporter | chr5:19287369-19290465 REVERSE LENGTH=2267	9.0685	9.21422	9.2349	8.43968	8.39432	-0.145719	0.416849	-0.166392	0.355216	0.628828	0.00208472	0.674185	0.00116865
AT1G54020.1_at	GDSL-like Lipase/Acylhydrolase superfamily protein | chr1:20161672-20163738 REVERSE LENGTH=1375	2.31348	2.05534	1.77012	1.68488	1.97408	0.258142	0.167665	0.543357	0.00721307	0.628598	0.00252506	0.339401	0.074868
AT1G08220.1_at	FUNCTIONS IN: molecular_function unknown; INVOLVED IN: mitochondrial proton-transporting ATP synthase complex assembly; LOCATED IN: mitochondrial inner membrane; EXPRESSED IN: 18 plant structures; EXPRESSED DURING: 7 growth stages; CONTAINS InterPro DOMAIN/s: ATPase assembly factor ATP10, mitochondria (InterPro:IPR007849); Has 168 Blast hits to 168 proteins in 86 species: Archae - 6; Bacteria - 0…	7.59522	7.36011	7.39842	6.96721	6.86742	0.235112	0.399395	0.196798	0.479277	0.628014	0.0331429	0.727805	0.0154684
AT4G34000.1_at	ABF3, DPBF5 | abscisic acid responsive elements-binding factor 3 | chr4:16295558-16298255 FORWARD LENGTH=1985	6.81819	7.25697	6.56318	6.19018	6.49258	-0.438782	0.0979787	0.255006	0.324015	0.628012	0.0223503	0.32561	0.211722
AT1G21000.2_at	PLATZ transcription factor family protein | chr1:7337819-7339437 FORWARD LENGTH=1194	7.01084	6.85344	7.0893	6.38329	6.55342	0.1574	0.41815	-0.0784568	0.684473	0.62755	0.00390841	0.457415	0.0268739
AT5G35603.1_at	Protein of unknown function (DUF3287) | chr5:13785225-13786280 REVERSE LENGTH=985	4.38137	4.06206	4.0899	3.75468	3.74185	0.319309	0.295609	0.291473	0.338502	0.626691	0.0486171	0.639527	0.0446317
AT2G30620.1_at	winged-helix DNA-binding transcription factor family protein | chr2:13044931-13046511 FORWARD LENGTH=1495	6.09654	5.62952	5.89713	5.47025	5.59311	0.467018	0.0915387	0.199414	0.456611	0.626291	0.0279221	0.503434	0.0706264
AT5G17010.2_at	Major facilitator superfamily protein | chr5:5587351-5592332 REVERSE LENGTH=1823	3.31859	3.08173	3.33286	2.69364	2.49966	0.236867	0.415341	-0.0142625	0.960517	0.624954	0.0410139	0.818935	0.00984518
AT1G70790.2_at	Calcium-dependent lipid-binding (CaLB domain) family protein | chr1:26700412-26702342 FORWARD LENGTH=872	6.42289	6.1699	6.40559	5.79822	5.88376	0.252988	0.135295	0.0172979	0.916068	0.624666	0.00112951	0.539133	0.00367614
AT5G18840.1_at	Major facilitator superfamily protein | chr5:6282881-6286707 FORWARD LENGTH=1830	4.16806	4.12659	4.0278	3.54438	3.53976	0.0414765	0.833945	0.140263	0.481144	0.623679	0.00493076	0.628307	0.00467898
AT3G54950.1_at	PLP7, PLA IIIA | patatin-like protein 6 | chr3:20358896-20361233 REVERSE LENGTH=2106	6.29575	6.26835	5.99194	5.67354	5.87624	0.0273979	0.828499	0.303809	0.0252905	0.62221	9.16439e-05	0.419506	0.00340604
AT3G51430.2_at	YLS2 | Calcium-dependent phosphotriesterase superfamily protein | chr3:19086452-19088012 FORWARD LENGTH=1309	6.71827	6.38741	6.67052	6.09708	6.37802	0.330853	0.0812007	0.0477486	0.792902	0.621185	0.00271935	0.340248	0.0735939
AT3G11930.3_at	Adenine nucleotide alpha hydrolases-like superfamily protein | chr3:3776237-3777694 FORWARD LENGTH=1116	5.06126	4.61097	4.75896	4.44008	4.238	0.450293	0.0836724	0.302298	0.234885	0.621185	0.0210784	0.82326	0.00355445
AT5G23370.1_at	GRAM domain-containing protein / ABA-responsive protein-related | chr5:7863331-7864271 REVERSE LENGTH=941	3.25991	2.93506	2.86669	2.64169	2.72621	0.324856	0.137969	0.393219	0.0764788	0.618226	0.00844027	0.533698	0.0200218
AT1G29195.1_at	unknown protein; FUNCTIONS IN: molecular_function unknown; INVOLVED IN: biological_process unknown; LOCATED IN: chloroplast; EXPRESSED IN: 13 plant structures; EXPRESSED DURING: 4 anthesis, C globular stage, 4 leaf senescence stage, petal differentiation and expansion stage; BEST Arabidopsis thaliana protein match is: unknown protein (TAIR:AT2G30230.1); Has 180 Blast hits to 180 proteins in 14 sp…	5.15828	5.33167	5.33505	4.54171	4.66065	-0.173389	0.476524	-0.176764	0.468109	0.616572	0.0185698	0.49763	0.0512874
AT1G24350.2_at	Acid phosphatase/vanadium-dependent haloperoxidase-related protein | chr1:8638916-8640487 REVERSE LENGTH=997	5.38817	5.49811	5.35287	4.77205	5.17398	-0.109943	0.649697	0.0353004	0.883757	0.616121	0.0184523	0.214189	0.380045
AT4G32175.1_at	PNAS-3 related | chr4:15535473-15537602 FORWARD LENGTH=873	4.90295	4.80541	4.48226	4.28691	4.41967	0.0975356	0.643137	0.420689	0.056995	0.616036	0.00802919	0.483282	0.0312151
AT2G37240.1_at	Thioredoxin superfamily protein | chr2:15639939-15641763 REVERSE LENGTH=1086	8.33499	8.45828	8.14325	7.72001	7.93837	-0.123293	0.185579	0.191737	0.0461835	0.614984	1.90336e-06	0.396616	0.00031837
AT5G47720.5_at	Thiolase family protein | chr5:19331657-19334427 FORWARD LENGTH=1782	6.39407	6.29569	6.24439	5.77916	6.06561	0.0983829	0.514734	0.149682	0.32531	0.614909	0.000584991	0.32846	0.039479
AT4G16745.2_at	Exostosin family protein | chr4:9411840-9414897 FORWARD LENGTH=2173	3.83225	3.78636	3.64423	3.21763	3.40683	0.0458985	0.753019	0.188029	0.206922	0.61463	0.000442541	0.425425	0.00829159
AT2G37750.1_at	unknown protein; Has 21 Blast hits to 21 proteins in 7 species: Archae - 0; Bacteria - 0; Metazoa - 0; Fungi - 0; Plants - 21; Viruses - 0; Other Eukaryotes - 0 (source: NCBI BLink). | chr2:15830989-15831558 FORWARD LENGTH=570	5.43019	5.61826	5.50303	4.81764	4.7146	-0.188073	0.33128	-0.0728421	0.703535	0.612547	0.0043853	0.715593	0.00129517
AT3G01970.1_at	WRKY45, ATWRKY45 | WRKY DNA-binding protein 45 | chr3:326397-327412 REVERSE LENGTH=914	6.40012	6.37896	6.4752	5.78767	5.80585	0.0211672	0.906918	-0.0750747	0.679027	0.61245	0.00294355	0.594274	0.00369123
AT4G33070.1_at	Thiamine pyrophosphate dependent pyruvate decarboxylase family protein | chr4:15952289-15954771 REVERSE LENGTH=2149	6.13993	6.61738	6.45614	5.52916	5.57767	-0.477458	0.0174284	-0.316219	0.100201	0.610769	0.00355959	0.562252	0.00640077
AT2G02390.3_at	ATGSTZ1, GST18, GSTZ1 | glutathione S-transferase zeta 1 | chr2:628899-631114 FORWARD LENGTH=962	10.0958	10.2179	10.154	9.48595	9.55913	-0.122036	0.252608	-0.0581565	0.580272	0.609881	1.30868e-05	0.536705	5.87086e-05
AT1G26410.1_at	FAD-binding Berberine family protein | chr1:9138675-9140439 REVERSE LENGTH=1765	3.15794	3.47551	3.15777	2.54823	2.29243	-0.317572	0.250186	0.000161291	0.999525	0.609707	0.0348377	0.865504	0.00452173
AT3G14020.1_at	NF-YA6 | nuclear factor Y, subunit A6 | chr3:4642280-4644301 FORWARD LENGTH=1241	7.13713	7.03394	7.1967	6.52803	6.94089	0.103187	0.408873	-0.0595637	0.631386	0.6091	9.17923e-05	0.196245	0.12509
AT3G12955.1_at	SAUR-like auxin-responsive protein family chr3:4135500-4136143 REVERSE LENGTH=644	4.64927	4.34046	4.30172	4.04028	4.27288	0.308815	0.0285415	0.347548	0.0152974	0.60899	0.000177315	0.376389	0.00949402
AT1G70530.1_at	CRK3 | cysteine-rich RLK (RECEPTOR-like protein kinase) 3 | chr1:26588750-26591379 REVERSE LENGTH=1941	7.13974	7.19528	7.20805	6.53303	7.02024	-0.0555353	0.714423	-0.0683085	0.65296	0.606714	0.000719239	0.119499	0.434158
AT5G47700.1_at	60S acidic ribosomal protein family | chr5:19327803-19328983 REVERSE LENGTH=675	2.43739	2.16877	2.21465	1.83175	1.94188	0.268627	0.144458	0.222748	0.222002	0.605643	0.00289452	0.495511	0.0114256
AT1G78380.1_at	ATGSTU19, GST8, GSTU19 | glutathione S-transferase TAU 19 | chr1:29486413-29487906 REVERSE LENGTH=993	9.41538	9.56622	9.46682	8.81077	9.20238	-0.150836	0.363366	-0.0514429	0.754124	0.604615	0.00148384	0.213005	0.204306
AT1G09420.2_at	G6PD4 | glucose-6-phosphate dehydrogenase 4 | chr1:3038469-3041873 REVERSE LENGTH=2237	5.27463	5.19512	5.09463	4.67097	4.92596	0.0795063	0.520867	0.180004	0.155394	0.60366	9.57787e-05	0.348666	0.0100798
AT2G35940.3_at	BLH1 | BEL1-like homeodomain 1 | chr2:15088832-15092353 REVERSE LENGTH=2925	9.17447	9.29861	9.18531	8.57223	8.81811	-0.124137	0.480559	-0.0108407	0.950538	0.602242	0.00255599	0.356362	0.0532102
AT1G14130.1_at	2-oxoglutarate (2OG) and Fe(II)-dependent oxygenase superfamily protein | chr1:4835724-4837616 REVERSE LENGTH=1400	3.5828	3.46808	3.45883	2.98095	3.23144	0.114719	0.518094	0.123966	0.485362	0.601851	0.00277053	0.351354	0.0585066
AT3G07960.1_at	Phosphatidylinositol-4-phosphate 5-kinase family protein | chr3:2534887-2538372 FORWARD LENGTH=2817	3.79755	3.66769	3.70057	3.19613	3.52698	0.129858	0.465845	0.0969804	0.584781	0.601416	0.00281987	0.27057	0.137863
AT4G30470.1_at	NAD(P)-binding Rossmann-fold superfamily protein | chr4:14894105-14896815 FORWARD LENGTH=1379	6.94926	6.79885	6.74551	6.34786	6.43874	0.150409	0.353401	0.203748	0.213176	0.6014	0.00126661	0.510524	0.00456882
AT5G28780.1_at	PIF1 helicase | chr5:10812907-10814173 REVERSE LENGTH=1014	3.3418	2.95149	2.89	2.74045	3.01819	0.390319	0.106509	0.451806	0.0647815	0.601356	0.0173807	0.32361	0.176004
AT5G45870.1_at	PYL12, RCAR6 | PYR1-like 12 | chr5:18606564-18607043 REVERSE LENGTH=480	2.95411	2.48836	2.74673	2.35326	2.48793	0.46575	0.0655248	0.207381	0.394261	0.600849	0.0209204	0.466182	0.0652972
AT1G04380.1_at	2-oxoglutarate (2OG) and Fe(II)-dependent oxygenase superfamily protein | chr1:1176921-1178407 REVERSE LENGTH=1282	2.8556	2.65773	2.35534	2.25753	2.39145	0.197869	0.222525	0.50026	0.004983	0.598066	0.00123961	0.464144	0.00826131
AT2G07680.1_at	ATMRP11, MRP11, ABCC13 | multidrug resistance-associated protein 11 | chr2:3514745-3522491 FORWARD LENGTH=4244	5.36607	5.16459	5.00352	4.7682	5.12704	0.201476	0.182788	0.362554	0.0225441	0.597871	0.000643952	0.239028	0.117511
AT3G54680.1_at	proteophosphoglycan-related | chr3:20244389-20246080 FORWARD LENGTH=1206	7.65365	7.78492	7.54165	7.05585	7.21224	-0.131273	0.475239	0.111999	0.541643	0.597794	0.00376341	0.441404	0.0245406
AT1G33060.2_at	ANAC014, NAC014 | NAC 014 | chr1:11975342-11978521 REVERSE LENGTH=2163	5.48787	5.45011	5.4418	4.89038	5.3051	0.0377635	0.787591	0.0460694	0.742505	0.59749	0.000397141	0.182774	0.202065
AT4G10380.1_at	NIP5;1, NLM6, NLM8 | NOD26-like intrinsic protein 5;1 | chr4:6431236-6434822 REVERSE LENGTH=1521	5.86583	5.84264	5.68552	5.26986	5.37216	0.0231859	0.901255	0.180306	0.340686	0.595965	0.00455331	0.493663	0.0152215

## Sheet: 247 down in 12
Identifier	Description	Col	GRXC2	SSMS9	CCMC8	CCMC12	Col-GRXC2_logFC	Col-GRXC2_P.Value	Col-SSMS9_logFC	Col-SSMS9_P.Value	Col-CCMC8_logFC	Col-CCMC8_P.Value	Col-CCMC12_logFC	Col-CCMC12_P.Value
AT1G03850.2_at	Glutaredoxin family protein | chr1:977102-977761 REVERSE LENGTH=660	7.33759	7.59609	7.00075	3.83037	3.94797	-0.258502	0.311632	0.336836	0.191655	3.50722	2.98697e-11	3.38962	5.28142e-11
AT5G38910.1_at	RmlC-like cupins superfamily protein | chr5:15578811-15579584 FORWARD LENGTH=669	6.88561	8.6495	7.21335	4.6188	3.99923	-1.76389	1.34446e-07	-0.327735	0.140556	2.26682	2.94585e-09	2.88638	5.79697e-11
AT1G26240.1_at	Proline-rich extensin-like family protein | chr1:9078140-9079576 REVERSE LENGTH=1437	5.79121	5.63751	6.08435	4.15323	3.39774	0.1537	0.647053	-0.293143	0.38616	1.63798	9.77251e-05	2.39347	9.0371e-07
AT4G11650.1_at	ATOSM34, OSM34 | osmotin 34 | chr4:7024856-7026146 REVERSE LENGTH=1039	9.33996	9.97934	9.61435	7.40588	7.19623	-0.639384	0.000238754	-0.274391	0.0661229	1.93408	4.49212e-11	2.14373	7.95066e-12
AT5G36140.1_at	CYP716A2 | cytochrome P450, family 716, subfamily A, polypeptide 2 | chr5:14212212-14213259 REVERSE LENGTH=957	5.54528	5.94864	5.62193	4.45817	3.40978	-0.403358	0.14573	-0.0766503	0.775987	1.08711	0.000664109	2.1355	2.08187e-07
AT1G52690.2_at	Late embryogenesis abundant protein (LEA) family protein | chr1:19619745-19621534 FORWARD LENGTH=809	5.35303	6.21296	5.29965	4.12022	3.24216	-0.859932	0.394792	0.0533788	0.957444	1.23281	0.22731	2.11087	0.0461904
AT5G48010.2_at	THAS, THAS1 | thalianol synthase 1 | chr5:19456960-19461689 FORWARD LENGTH=2493	7.71708	8.3727	7.76732	6.76838	5.62259	-0.655626	0.00642092	-0.0502389	0.816178	0.9487	0.000299058	2.09449	1.03793e-08
AT5G43990.2_at	SUVR2, SDG18 | SET-domain containing protein lysine methyltransferase family protein | chr5:17697889-17702005 FORWARD LENGTH=2637	6.36503	5.2873	5.68854	6.03727	4.39742	1.07773	0.0877853	0.676483	0.272149	0.327761	0.589899	1.9676	0.00398916
AT3G11340.1_at	UDP-Glycosyltransferase superfamily protein | chr3:3556705-3558269 FORWARD LENGTH=1487	6.96936	7.09047	7.10675	5.2083	5.00282	-0.121108	0.551025	-0.137388	0.499412	1.76106	5.29246e-08	1.96654	9.87805e-09
AT4G23700.1_at	ATCHX17, CHX17 | cation/H+ exchanger 17 | chr4:12342428-12346043 REVERSE LENGTH=2732	6.34865	7.13648	6.52459	4.66595	4.39369	-0.787835	0.00013298	-0.175948	0.295714	1.68269	5.06905e-09	1.95495	4.62074e-10
AT4G31970.1_at	CYP82C2 | cytochrome P450, family 82, subfamily C, polypeptide 2 | chr4:15462408-15464358 FORWARD LENGTH=1572	6.55546	6.89954	6.9783	5.03496	4.61235	-0.344081	0.289792	-0.422835	0.19677	1.5205	0.00013372	1.94312	7.77618e-06
AT2G43510.1_at	ATTI1, TI1 | trypsin inhibitor protein 1 | chr2:18067172-18067802 FORWARD LENGTH=491	6.81123	7.09912	6.67184	4.59973	4.90141	-0.287891	0.267006	0.139389	0.586039	2.2115	5.63946e-08	1.90982	4.72292e-07
AT5G52300.2_at	RD29B, LTI65 | CAP160 protein | chr5:21237056-21239529 FORWARD LENGTH=2131	7.01909	8.24576	6.70272	6.04388	5.30294	-1.22666	0.121213	0.31637	0.679926	0.975213	0.212384	1.71615	0.03527
AT5G62760.3_at	P-loop containing nucleoside triphosphate hydrolases superfamily protein | chr5:25204472-25209508 REVERSE LENGTH=2308	4.03876	3.01617	3.11728	2.44635	2.42386	1.02259	0.0659835	0.921482	0.0947431	1.59241	0.00688685	1.6149	0.00626706
AT2G39800.2_at	P5CS1, ATP5CS | delta1-pyrroline-5-carboxylate synthase 1 | chr2:16598167-16603059 REVERSE LENGTH=2519	4.57339	4.64315	4.07991	5.03124	3.03258	-0.0697585	0.924505	0.493478	0.505248	-0.457842	0.536131	1.54082	0.0477846
AT3G45770.1_at	Polyketide synthase, enoylreductase family protein | chr3:16805562-16807856 REVERSE LENGTH=1401	4.02432	3.61859	3.90431	3.50437	2.48854	0.405722	0.56257	0.120004	0.863436	0.519949	0.459403	1.53578	0.0383644
AT3G18100.1_at	MYB4R1, AtMYB4R1 | myb domain protein 4r1 | chr3:6200578-6204583 FORWARD LENGTH=2655	3.92721	3.7421	3.39418	2.55414	2.40452	0.185104	0.717047	0.533023	0.303022	1.37306	0.0136361	1.52268	0.00716351
AT1G64780.1_at	ATAMT1;2, AMT1;2 | ammonium transporter 1;2 | chr1:24060770-24062630 REVERSE LENGTH=1861	6.79565	6.8903	6.75554	5.26981	5.27588	-0.0946437	0.572307	0.0401103	0.810187	1.52584	2.55856e-08	1.51977	2.71801e-08
AT3G14680.1_at	CYP72A14 | cytochrome P450, family 72, subfamily A, polypeptide 14 | chr3:4934420-4936563 FORWARD LENGTH=1698	6.01512	6.35573	6.12607	5.17453	4.54996	-0.340607	0.0616034	-0.110948	0.524557	0.840594	0.000107976	1.46516	8.32646e-08
AT4G37520.2_at	Peroxidase superfamily protein | chr4:17631657-17633235 FORWARD LENGTH=1203	6.03125	6.374	6.07028	4.65225	4.59911	-0.342753	0.00206781	-0.0390292	0.687557	1.37899	2.05274e-11	1.43213	1.08498e-11
AT5G36130.1_at	Cytochrome P450 superfamily protein | chr5:14209293-14209811 REVERSE LENGTH=423	5.69292	5.99162	5.66885	4.60161	4.29398	-0.298703	0.21385	0.0240692	0.918469	1.09131	0.000171152	1.39893	1.00456e-05
AT3G61500.1_at	unknown protein; BEST Arabidopsis thaliana protein match is: unknown protein (TAIR:AT2G46080.1); Has 90 Blast hits to 90 proteins in 16 species: Archae - 0; Bacteria - 0; Metazoa - 0; Fungi - 0; Plants - 90; Viruses - 0; Other Eukaryotes - 0 (source: NCBI BLink). | chr3:22760541-22762388 REVERSE LENGTH=846	3.77703	2.88396	3.11474	2.96727	2.38547	0.893071	0.0507572	0.662292	0.138093	0.809764	0.073883	1.39156	0.00430823
AT3G49120.1_at	ATPERX34, PERX34, PRXCB, ATPCB, PRX34 | peroxidase CB | chr3:18207651-18210132 FORWARD LENGTH=1321	7.20176	7.5195	7.28915	6.20183	5.81108	-0.317741	0.00164632	-0.0873927	0.323351	0.999928	7.44857e-10	1.39068	3.06345e-12
AT5G65210.4_at	TGA1 | bZIP transcription factor family protein | chr5:26058542-26061104 FORWARD LENGTH=1591	6.03374	5.254	5.89183	5.12484	4.65898	0.779732	0.127401	0.141912	0.774554	0.908901	0.0788319	1.37475	0.0113428
AT4G19880.2_at	Glutathione S-transferase family protein | chr4:10784391-10786423 REVERSE LENGTH=1496	5.15197	4.48362	4.33953	3.51437	3.83172	0.668353	0.16582	0.81244	0.0960901	1.6376	0.0023202	1.32025	0.0105068
AT4G14630.1_at	GLP9 | germin-like protein 9 | chr4:8392841-8393813 FORWARD LENGTH=881	5.93251	6.47458	6.15205	5.46758	4.6161	-0.542075	0.000742359	-0.219536	0.118429	0.464929	0.00269279	1.31641	1.0485e-08
AT5G66400.2_at	RAB18, ATDI8 | Dehydrin family protein | chr5:26518277-26519242 REVERSE LENGTH=881	7.94369	8.83901	7.83207	7.17497	6.64931	-0.895328	0.16328	0.111616	0.858274	0.768713	0.228057	1.29437	0.0498837
AT5G50200.1_at	WR3, ATNRT3.1, NRT3.1 | nitrate transmembrane transporters | chr5:20436498-20437726 FORWARD LENGTH=938	3.49665	3.73709	3.52841	2.42456	2.273	-0.240433	0.470143	-0.0317556	0.923455	1.0721	0.00403062	1.22365	0.00142884
AT3G51760.2_at	Protein of unknown function (DUF688) | chr3:19197337-19199498 REVERSE LENGTH=1196	4.13262	3.38446	3.56406	4.19062	2.91267	0.748158	0.119585	0.568562	0.230284	-0.0580039	0.900624	1.21995	0.0157352
AT1G17860.1_at	Kunitz family trypsin and protease inhibitor protein | chr1:6149301-6150038 FORWARD LENGTH=738	8.55927	8.65473	8.54471	7.49089	7.34331	-0.0954526	0.501052	0.0145663	0.917711	1.06838	4.01897e-07	1.21596	6.14953e-08
AT5G56190.1_at	Transducin/WD40 repeat-like superfamily protein | chr5:22742005-22745177 FORWARD LENGTH=1695	3.67376	3.66889	3.52892	2.87763	2.48293	0.00487201	0.991914	0.144842	0.763471	0.796136	0.110221	1.19083	0.021661
AT1G30700.1_at	FAD-binding Berberine family protein | chr1:10892570-10894572 FORWARD LENGTH=1772	6.11657	6.40646	6.23673	5.37039	4.92892	-0.289889	0.112907	-0.120162	0.498647	0.746181	0.000433317	1.18765	2.05205e-06
AT5G05310.1_at	TLC ATP/ADP transporter | chr5:1571271-1574577 FORWARD LENGTH=1823	4.75618	4.24514	4.34001	4.35543	3.5824	0.511041	0.299374	0.416174	0.395661	0.400754	0.413061	1.17379	0.0244326
AT5G43500.1_at	ATARP9, ARP9 | actin-related protein 9 | chr5:17469675-17473591 FORWARD LENGTH=2187	4.01545	3.62867	3.79106	3.96824	2.87145	0.386783	0.437784	0.224397	0.650765	0.0472142	0.923908	1.14401	0.030453
AT5G65070.2_at	MAF4, FCL4, AGL69 | K-box region and MADS-box transcription factor family protein chr5:25992260-25996134 FORWARD LENGTH=950	5.55341	5.61818	4.97092	5.25349	4.41942	-0.0647696	0.857266	0.582495	0.118043	0.299923	0.409223	1.134	0.00497486
AT3G46330.1_at	MEE39 | Leucine-rich repeat protein kinase family protein | chr3:17020747-17025011 REVERSE LENGTH=2904	3.73132	4.17597	3.76415	3.21488	2.59952	-0.444657	0.058963	-0.0328371	0.883368	0.516438	0.0308779	1.1318	6.80672e-05
AT1G26260.1_at	CIB5 | cryptochrome-interacting basic-helix-loop-helix 5 | chr1:9087104-9089378 FORWARD LENGTH=1626	3.87305	4.15051	4.36493	3.34476	2.74138	-0.277462	0.524859	-0.491879	0.265282	0.528294	0.232731	1.13167	0.0163786
AT5G18830.2_at	SPL7 | squamosa promoter binding protein-like 7 | chr5:6276022-6280681 FORWARD LENGTH=2876	4.16126	3.91351	3.47009	3.83706	3.02973	0.247746	0.610727	0.691168	0.165449	0.324193	0.506435	1.13152	0.0292883
AT2G37770.2_at	NAD(P)-linked oxidoreductase superfamily protein | chr2:15834867-15836881 FORWARD LENGTH=1191	7.76667	7.65977	7.69563	5.96154	6.63577	0.106902	0.710715	0.0710425	0.805103	1.80513	5.13536e-06	1.13091	0.000850563
AT4G38270.1_at	GAUT3 | galacturonosyltransferase 3 | chr4:17938372-17941558 FORWARD LENGTH=2252	4.08147	3.90566	3.6666	3.34092	2.95688	0.175807	0.723806	0.414863	0.408048	0.740545	0.147764	1.12459	0.0337738
AT1G17440.1_at	EER4, TAF12B | Transcription initiation factor TFIID subunit A | chr1:5983984-5987784 REVERSE LENGTH=2497	5.60326	5.09272	5.18077	5.37811	4.47893	0.510542	0.277443	0.422487	0.366312	0.225149	0.627395	1.12433	0.0238319
AT5G67430.1_at	Acyl-CoA N-acyltransferases (NAT) superfamily protein | chr5:26910315-26912103 FORWARD LENGTH=1522	6.26886	6.36251	6.12808	5.23625	5.1451	-0.0936466	0.59708	0.140782	0.429062	1.03261	1.23499e-05	1.12376	4.24708e-06
AT3G44300.1_at	NIT2, AtNIT2 | nitrilase 2 | chr3:15983311-15985535 FORWARD LENGTH=1423	5.36265	5.59763	5.23829	4.15013	4.24328	-0.234979	0.096321	0.124364	0.365501	1.21253	3.69043e-08	1.11938	1.2087e-07
AT5G06330.1_at	Late embryogenesis abundant (LEA) hydroxyproline-rich glycoprotein family | chr5:1934739-1935644 REVERSE LENGTH=906	5.48573	5.75795	5.55926	5.07754	4.37105	-0.272218	0.173605	-0.073533	0.706485	0.408196	0.0476591	1.11468	1.63059e-05
AT3G47780.1_at	ATATH6, ATH6 | ABC2 homolog 6 | chr3:17624479-17629013 FORWARD LENGTH=2870	6.05511	6.23456	6.0706	5.05603	4.94085	-0.179453	0.383249	-0.0154923	0.939356	0.999073	9.49968e-05	1.11426	2.76584e-05
AT1G63855.2_at	Putative methyltransferase family protein | chr1:23700174-23700967 REVERSE LENGTH=447	3.39788	3.09483	3.23263	3.07171	2.2875	0.303046	0.514877	0.165247	0.721382	0.326164	0.483747	1.11038	0.0254585
AT5G65980.1_at	Auxin efflux carrier family protein | chr5:26392444-26394232 FORWARD LENGTH=1188	5.6346	5.58924	6.00841	4.91544	4.54253	0.0453545	0.791904	-0.37381	0.0404023	0.71916	0.000475642	1.09207	4.32687e-06
AT3G61560.1_at	Reticulon family protein | chr3:22777829-22780191 FORWARD LENGTH=1026	5.16718	5.36352	4.95786	4.40205	4.07631	-0.196335	0.661195	0.209325	0.640436	0.76513	0.0994155	1.09087	0.0233514
AT1G26390.1_at	FAD-binding Berberine family protein | chr1:9130017-9131779 REVERSE LENGTH=1763	4.4438	4.91809	4.78528	3.79704	3.35603	-0.474283	0.0414598	-0.341476	0.131434	0.646767	0.00775502	1.08778	8.38734e-05
AT3G01420.1_at	ALPHA-DOX1, DOX1, DIOX1, PADOX-1 | Peroxidase superfamily protein | chr3:159466-162837 REVERSE LENGTH=2254	9.96275	10.4822	10.0408	9.15782	8.87582	-0.51949	0.00161554	-0.0780977	0.584901	0.804926	1.87724e-05	1.08692	3.62699e-07
AT4G08035.1_at	other RNA | chr4:4866554-4868343 FORWARD LENGTH=943	3.02856	2.44582	2.66856	2.76153	1.95163	0.582739	0.049009	0.359997	0.208774	0.267024	0.346421	1.07693	0.00103436
AT1G48500.2_at	JAZ4, TIFY6A | jasmonate-zim-domain protein 4 | chr1:17931476-17934662 FORWARD LENGTH=1423	5.98259	5.82641	5.75939	5.75413	4.91414	0.156173	0.580278	0.2232	0.431384	0.228453	0.420813	1.06845	0.00114737
AT3G28007.1_at	SWEET4, AtSWEET4 | Nodulin MtN3 family protein | chr3:10408092-10409745 REVERSE LENGTH=1019	4.56121	5.24775	4.10649	3.53891	3.4929	-0.686539	0.0846172	0.454718	0.242479	1.0223	0.0140638	1.06831	0.0108188
AT5G45080.1_at	AtPP2-A6, PP2-A6 | phloem protein 2-A6 | chr5:18191575-18193207 REVERSE LENGTH=1179	5.42448	5.62535	5.54926	4.66258	4.36128	-0.200868	0.197847	-0.124781	0.417153	0.761906	7.72426e-05	1.0632	1.26352e-06
AT4G29740.2_at	CKX4, ATCKX4 | cytokinin oxidase 4 | chr4:14566265-14569332 FORWARD LENGTH=1861	6.23739	6.26848	6.2471	5.44558	5.17803	-0.0310934	0.839287	-0.00971289	0.94946	0.791806	5.35363e-05	1.05936	1.43185e-06
AT5G24310.1_at	ABIL3 | ABL interactor-like protein 3 | chr5:8273546-8276526 FORWARD LENGTH=1515	6.60144	6.62451	6.1813	6.6438	5.5439	-0.023062	0.959325	0.420148	0.358516	-0.0423535	0.925383	1.05754	0.0289599
AT4G16260.1_at	Glycosyl hydrolase superfamily protein | chr4:9200010-9201552 REVERSE LENGTH=1316	8.05793	8.56607	8.06477	7.125	7.00788	-0.508146	0.00261775	-0.00684673	0.963078	0.93293	4.80297e-06	1.05005	9.97583e-07
AT1G14540.1_at	Peroxidase superfamily protein | chr1:4974067-4975705 REVERSE LENGTH=1219	5.81466	6.04348	5.85233	4.89014	4.76716	-0.228818	0.138301	-0.0376644	0.801452	0.924524	6.2646e-06	1.0475	1.21017e-06
AT4G19810.1_at	Glycosyl hydrolase family protein with chitinase insertion domain | chr4:10763934-10765753 REVERSE LENGTH=1357	7.36345	8.04277	7.28878	6.03774	6.32274	-0.679316	0.000222871	0.0746763	0.620182	1.32571	4.34764e-08	1.04071	1.38506e-06
AT1G02850.5_at	BGLU11 | beta glucosidase 11 | chr1:630505-633259 FORWARD LENGTH=1801	8.29577	8.02585	8.36318	6.59477	7.26247	0.269924	0.262602	-0.0674069	0.776074	1.70101	8.4503e-07	1.0333	0.000318471
AT4G22070.1_at	WRKY31, ATWRKY31 | WRKY DNA-binding protein 31 | chr4:11691378-11694392 REVERSE LENGTH=1778	7.0098	7.29734	6.96674	6.25517	5.97907	-0.287538	0.0798445	0.0430581	0.784295	0.754624	0.000119701	1.03073	2.88771e-06
AT2G36750.1_at	UGT73C1 | UDP-glucosyl transferase 73C1 | chr2:15410462-15412038 REVERSE LENGTH=1577	6.20423	6.0107	6.10698	4.66451	5.18763	0.193525	0.350154	0.09725	0.635632	1.53972	4.44223e-07	1.0166	8.28264e-05
AT4G10510.1_at	Subtilase family protein | chr4:6495955-6499010 FORWARD LENGTH=2298	5.34363	4.91682	5.32471	4.56935	4.3307	0.426807	0.0469202	0.0189163	0.925768	0.774275	0.00110997	1.01292	7.90845e-05
AT1G05700.1_at	Leucine-rich repeat transmembrane protein kinase protein | chr1:1709796-1713245 FORWARD LENGTH=2559	4.29875	4.65746	4.13914	3.54378	3.287	-0.35871	0.0336751	0.159615	0.320092	0.754973	0.000128916	1.01176	4.05565e-06
AT2G26020.1_at	PDF1.2b | plant defensin 1.2b | chr2:11089250-11089597 FORWARD LENGTH=274	4.06545	3.84979	3.32705	2.57343	3.0614	0.215663	0.552656	0.738398	0.0528019	1.49202	0.000543898	1.00405	0.0113351
AT5G40990.1_at	GLIP1 | GDSL lipase 1 | chr5:16418920-16420400 FORWARD LENGTH=1125	4.99227	5.1158	4.60209	4.58703	3.9907	-0.123534	0.597214	0.39018	0.106399	0.405233	0.0944631	1.00157	0.000368076
AT2G41190.1_at	Transmembrane amino acid transporter family protein | chr2:17167279-17170407 REVERSE LENGTH=2155	6.28417	7.39657	6.06016	5.51214	5.28577	-1.1124	0.0268319	0.224013	0.63348	0.772029	0.111744	0.998401	0.0442175
AT1G74390.1_at	Polynucleotidyl transferase, ribonuclease H-like superfamily protein | chr1:27961537-27963847 REVERSE LENGTH=1765	6.31536	6.53785	6.42656	5.66122	5.31885	-0.222488	0.289995	-0.111198	0.592572	0.654138	0.00486243	0.996507	0.000116419
AT4G04450.1_at	WRKY42, AtWRKY42 | WRKY family transcription factor | chr4:2218379-2221114 FORWARD LENGTH=1588	5.53929	5.56997	5.55593	4.44265	4.54368	-0.0306785	0.885318	-0.0166405	0.93763	1.09663	5.47582e-05	0.995606	0.000156438
AT5G50200.3_at	WR3 | nitrate transmembrane transporters | chr5:20436180-20437726 FORWARD LENGTH=952	6.83408	6.85822	6.71126	5.7369	5.85074	-0.0241379	0.853638	0.122818	0.353522	1.09718	9.28061e-08	0.983341	4.49615e-07
AT5G13750.3_at	ZIFL1 | zinc induced facilitator-like 1 | chr5:4438200-4441571 FORWARD LENGTH=1835	8.07145	8.10323	8.1379	6.48028	7.09627	-0.0317869	0.830596	-0.0664515	0.655396	1.59116	2.17268e-09	0.97518	2.84097e-06
AT1G65970.1_at	TPX2 | thioredoxin-dependent peroxidase 2 | chr1:24557372-24558322 REVERSE LENGTH=737	3.66254	3.73376	3.50782	2.89975	2.69035	-0.0712203	0.766951	0.154723	0.521575	0.76279	0.00467562	0.972188	0.000648932
AT3G01345.1_at	Expressed protein | chr3:129138-130749 FORWARD LENGTH=1612	4.83049	4.4831	4.28583	4.54321	3.86986	0.347385	0.375165	0.544656	0.170964	0.287277	0.461771	0.960629	0.0215463
AT1G14520.2_at	MIOX1 | myo-inositol oxygenase 1 | chr1:4968142-4970007 REVERSE LENGTH=1217	5.60382	5.52083	5.52514	4.17391	4.65783	0.0829868	0.712421	0.0786769	0.726691	1.4299	4.28879e-06	0.945982	0.000452325
AT3G05640.2_at	Protein phosphatase 2C family protein | chr3:1640401-1643138 REVERSE LENGTH=1573	6.66096	7.36848	6.43169	6.10726	5.72299	-0.707514	0.0691759	0.22927	0.539205	0.553702	0.147855	0.93797	0.0195566
AT1G11310.1_at	MLO2, ATMLO2, PMR2 | Seven transmembrane MLO family protein | chr1:3800738-3804185 REVERSE LENGTH=2198	3.14497	3.47745	3.30286	1.929	2.21099	-0.332483	0.420198	-0.157886	0.69987	1.21597	0.00734969	0.933977	0.0323618
AT3G12520.1_at	SULTR4;2 | sulfate transporter 4;2 | chr3:3967816-3971927 REVERSE LENGTH=2230	6.28764	6.20553	5.99271	5.61511	5.36203	0.0821142	0.790267	0.294933	0.345031	0.672532	0.0400934	0.925608	0.00694033
AT1G51690.1_at	ATB ALPHA, B ALPHA | protein phosphatase 2A 55 kDa regulatory subunit B alpha isoform | chr1:19164063-19170446 FORWARD LENGTH=3741	3.16681	3.02011	2.48902	2.2885	2.24502	0.146696	0.724331	0.677793	0.115079	0.878306	0.0457317	0.921793	0.0369945
AT5G56080.1_at	ATNAS2, NAS2 | nicotianamine synthase 2 | chr5:22711402-22712364 REVERSE LENGTH=963	6.02755	6.39752	5.61291	5.43398	5.11497	-0.369967	0.0672364	0.414646	0.0425168	0.593572	0.00582352	0.91258	0.000139002
AT4G13180.1_at	NAD(P)-binding Rossmann-fold superfamily protein | chr4:7657196-7658197 REVERSE LENGTH=1002	7.69828	7.81774	7.73999	6.55376	6.78696	-0.119462	0.497017	-0.0417048	0.811522	1.14452	2.94589e-06	0.911322	4.82679e-05
AT5G45070.1_at	AtPP2-A8, PP2-A8 | phloem protein 2-A8 | chr5:18187630-18189431 REVERSE LENGTH=1403	5.67248	6.08346	5.77228	5.41241	4.76878	-0.410975	0.0531885	-0.0997963	0.621629	0.260074	0.207001	0.9037	0.000243442
AT4G33150.2_at	lysine-ketoglutarate reductase/saccharopine dehydrogenase bifunctional enzyme | chr4:15985189-15991538 REVERSE LENGTH=3602	7.35447	7.87196	7.30749	6.60009	6.45296	-0.517496	0.00793002	0.0469793	0.789697	0.754382	0.000379985	0.901509	5.90038e-05
AT3G15395.3_at	unknown protein; FUNCTIONS IN: molecular_function unknown; INVOLVED IN: biological_process unknown; LOCATED IN: endomembrane system; Has 35333 Blast hits to 34131 proteins in 2444 species: Archae - 798; Bacteria - 22429; Metazoa - 974; Fungi - 991; Plants - 531; Viruses - 0; Other Eukaryotes - 9610 (source: NCBI BLink). | chr3:5200639-5201514 FORWARD LENGTH=580	4.00047	3.33785	3.35356	3.35743	3.10324	0.662613	0.0759639	0.646907	0.0825752	0.643032	0.0842819	0.89723	0.020068
AT5G61920.1_at	unknown protein; INVOLVED IN: biological_process unknown; LOCATED IN: chloroplast; EXPRESSED IN: 6 plant structures; EXPRESSED DURING: 4 anthesis, F mature embryo stage, petal differentiation and expansion stage, E expanded cotyledon stage, D bilateral stage; BEST Arabidopsis thaliana protein match is: unknown protein (TAIR:AT1G67170.1); Has 1807 Blast hits to 1807 proteins in 277 species: Archae…	3.23207	3.12041	3.18748	2.8146	2.33603	0.111659	0.779137	0.0445895	0.910748	0.417472	0.301153	0.896045	0.0345765
AT4G02280.1_at	SUS3, ATSUS3 | sucrose synthase 3 | chr4:994927-998967 FORWARD LENGTH=2917	5.87282	6.07803	5.53486	4.79674	4.97739	-0.20521	0.35779	0.337953	0.137449	1.07608	0.000100769	0.895429	0.000634103
AT4G37530.2_at	Peroxidase superfamily protein | chr4:17634784-17636288 FORWARD LENGTH=1131	6.72846	7.09466	6.76448	6.17607	5.83796	-0.3662	0.0498287	-0.036017	0.838587	0.552391	0.00525376	0.890502	7.08917e-05
AT5G62480.2_at	ATGSTU9, GST14, GST14B, GSTU9 | glutathione S-transferase tau 9 | chr5:25088718-25089593 REVERSE LENGTH=729	5.99048	6.26533	6.13979	5.32991	5.1	-0.274849	0.183676	-0.149311	0.462366	0.660569	0.00374994	0.890474	0.00028362
AT1G05560.1_at	UGT1, UGT75B1 | UDP-glucosyltransferase 75B1 | chr1:1645498-1647147 REVERSE LENGTH=1650	7.92738	7.54011	7.92835	6.10768	7.03816	0.387276	0.0461201	-0.000970116	0.995781	1.8197	7.32614e-09	0.889224	0.000108362
AT1G76520.1_at	Auxin efflux carrier family protein | chr1:28715078-28717416 FORWARD LENGTH=1519	5.07712	5.27617	5.19018	4.42624	4.18874	-0.199049	0.614849	-0.113064	0.774498	0.650879	0.111222	0.888379	0.0345274
AT3G50740.1_at	UGT72E1 | UDP-glucosyl transferase 72E1 | chr3:18855161-18856884 REVERSE LENGTH=1724	7.82615	8.02634	7.88842	7.1759	6.94371	-0.200191	0.176694	-0.0622782	0.667067	0.650244	0.000233495	0.88244	7.19136e-06
AT3G22425.1_at	IGPD, HISN5A | imidazoleglycerol-phosphate dehydratase | chr3:7951055-7953223 FORWARD LENGTH=1347	2.91653	2.65026	3.09237	2.52939	2.03673	0.266272	0.507107	-0.175837	0.660242	0.387143	0.338073	0.879801	0.0381097
AT1G61810.3_at	BGLU45 | beta-glucosidase 45 | chr1:22830015-22834728 FORWARD LENGTH=1696	3.59123	3.92789	3.65473	2.99703	2.71785	-0.336655	0.180889	-0.0634994	0.795933	0.5942	0.0243236	0.87338	0.00197421
AT5G39050.1_at	HXXXD-type acyl-transferase family protein | chr5:15634586-15636065 FORWARD LENGTH=1480	8.39613	8.17266	8.40177	6.7501	7.52569	0.22347	0.179051	-0.00563901	0.972252	1.64603	5.08671e-09	0.870434	3.45305e-05
AT1G26410.1_at	FAD-binding Berberine family protein | chr1:9138675-9140439 REVERSE LENGTH=1765	3.15794	3.47551	3.15777	2.54823	2.29243	-0.317572	0.250186	0.000161291	0.999525	0.609707	0.0348377	0.865504	0.00452173
AT1G66200.2_at	ATGSR2, GSR2, GLN1;2 | glutamine synthase clone F11 | chr1:24655210-24657638 REVERSE LENGTH=1279	9.36312	9.61089	9.58591	8.70217	8.49928	-0.247768	0.169217	-0.222787	0.214145	0.660947	0.00123591	0.863846	9.15973e-05
AT1G26770.1_at	ATEXPA10, AT-EXP10, ATEXP10, ATHEXP ALPHA 1.1, EXP10, EXPA10 | expansin A10 | chr1:9259605-9261313 FORWARD LENGTH=1366	6.47903	6.3483	6.05959	5.16095	5.61535	0.130728	0.566971	0.419445	0.0775152	1.31808	1.37933e-05	0.863685	0.00114612
AT5G16140.1_at	Peptidyl-tRNA hydrolase family protein | chr5:5270170-5271921 REVERSE LENGTH=951	2.89743	2.66357	2.54465	2.07583	2.035	0.233866	0.511805	0.352784	0.326018	0.821607	0.0301924	0.86243	0.0237336
AT1G18970.1_at	GLP4 | germin-like protein 4 | chr1:6554568-6555377 REVERSE LENGTH=810	3.69174	3.98256	3.93508	3.00675	2.83219	-0.290815	0.231478	-0.243335	0.313857	0.684988	0.00914739	0.859552	0.00176818
AT2G01890.1_at	PAP8, ATPAP8 | purple acid phosphatase 8 | chr2:396768-399208 REVERSE LENGTH=1265	7.49183	7.52222	7.39873	6.71961	6.64175	-0.0303853	0.857795	0.0930995	0.584414	0.772228	0.000207452	0.850084	7.47584e-05
AT4G28040.5_at	nodulin MtN21 /EamA-like transporter family protein | chr4:13940601-13942436 FORWARD LENGTH=1462	5.61014	5.85356	5.38912	4.62917	4.76433	-0.243416	0.304549	0.221022	0.349964	0.980969	0.000462785	0.845814	0.00172011
AT2G03660.1_at	pre-tRNA | chr2:1113984-1114055 REVERSE LENGTH=72	5.35236	5.04039	5.13852	4.90088	4.50856	0.311974	0.335628	0.213847	0.506346	0.451486	0.169296	0.843808	0.0153475
AT4G16540.1_at	Heat shock protein HSP20/alpha crystallin family | chr4:9316023-9317153 REVERSE LENGTH=699	3.99285	3.83333	3.60089	3.92458	3.15006	0.159527	0.583068	0.391958	0.186391	0.0682755	0.813634	0.842789	0.00844609
AT5G47990.1_at	CYP705A5, THAD, THAD1 | cytochrome P450, family 705, subfamily A, polypeptide 5 | chr5:19434827-19436689 FORWARD LENGTH=1781	7.12934	7.86919	7.40228	6.93771	6.28681	-0.739846	0.000219534	-0.27294	0.107204	0.191628	0.249448	0.842531	5.44861e-05
AT2G32060.2_at	Ribosomal protein L7Ae/L30e/S12e/Gadd45 family protein | chr2:13639016-13640370 REVERSE LENGTH=759	2.85793	2.75551	3.07853	2.44712	2.01587	0.102419	0.794234	-0.220607	0.575581	0.410803	0.302296	0.842054	0.0429545
AT4G23260.1_at	CRK18 | cysteine-rich RLK (RECEPTOR-like protein kinase) 18 | chr4:12167354-12170086 REVERSE LENGTH=2185	2.91682	2.49683	2.62286	2.73875	2.07507	0.419985	0.0663798	0.293958	0.188308	0.178065	0.4184	0.841745	0.000998491
AT1G14860.1_at	atnudt18, NUDT18 | nudix hydrolase homolog 18 | chr1:5124742-5126151 FORWARD LENGTH=1128	6.01765	6.0201	6.01125	5.26985	5.17877	-0.00245553	0.983327	0.00639787	0.956579	0.747802	4.28238e-06	0.838873	9.24361e-07
AT1G06170.1_at	basic helix-loop-helix (bHLH) DNA-binding superfamily protein | chr1:1884991-1886897 REVERSE LENGTH=1547	4.26035	3.96559	3.95083	3.90814	3.4263	0.29476	0.401493	0.309526	0.378802	0.352212	0.318117	0.834054	0.0256172
AT5G11490.1_at	adaptin family protein | chr5:3671818-3676309 FORWARD LENGTH=2837	6.23928	6.26929	6.60667	5.95059	5.40894	-0.0300123	0.911736	-0.367387	0.185536	0.288688	0.29373	0.830343	0.00598768
AT1G26770.2_at	ATEXPA10, AT-EXP10, ATEXP10, ATHEXP ALPHA 1.1, EXP10, EXPA10 | expansin A10 | chr1:9259750-9260792 FORWARD LENGTH=805	8.41908	8.42927	8.0403	7.14589	7.58927	-0.0101921	0.966704	0.378778	0.132984	1.27319	4.83131e-05	0.829806	0.00284666
AT1G55500.2_at	ECT4 | evolutionarily conserved C-terminal region 4 | chr1:20719548-20722739 FORWARD LENGTH=2322	6.72282	6.1458	6.34471	5.51828	5.89477	0.577018	0.139278	0.378111	0.324261	1.20454	0.00461832	0.828044	0.0394429
AT1G29800.1_at	RING/FYVE/PHD-type zinc finger family protein | chr1:10432601-10435441 FORWARD LENGTH=1932	2.57286	2.36133	1.9009	2.05586	1.74537	0.211535	0.570051	0.67196	0.0825159	0.517002	0.174307	0.827493	0.0361007
AT5G52570.2_at	BETA-OHASE 2, B2, CHY2, BCH2 | beta-carotene hydroxylase 2 | chr5:21334793-21337002 REVERSE LENGTH=938	4.63776	4.49445	4.66326	4.13974	3.81142	0.143309	0.429113	-0.0255034	0.887143	0.498018	0.0114863	0.826343	0.000188061
AT5G65380.1_at	MATE efflux family protein | chr5:26122989-26126439 REVERSE LENGTH=1800	8.83662	8.94365	8.88332	8.13185	8.01106	-0.107029	0.474351	-0.0466962	0.753555	0.704774	0.000135961	0.825555	2.30071e-05
AT3G11930.3_at	Adenine nucleotide alpha hydrolases-like superfamily protein | chr3:3776237-3777694 FORWARD LENGTH=1116	5.06126	4.61097	4.75896	4.44008	4.238	0.450293	0.0836724	0.302298	0.234885	0.621185	0.0210784	0.82326	0.00355445
AT5G25130.1_at	CYP71B12 | cytochrome P450, family 71, subfamily B, polypeptide 12 | chr5:8668299-8670194 FORWARD LENGTH=1649	7.06085	7.00951	6.77102	5.18248	6.23835	0.0513339	0.786718	0.289826	0.138267	1.87837	7.42236e-09	0.8225	0.000337276
AT1G67980.2_at	CCOAMT | caffeoyl-CoA 3-O-methyltransferase | chr1:25487714-25489158 FORWARD LENGTH=931	3.32224	3.39186	3.5002	2.58295	2.50114	-0.0696146	0.828331	-0.177958	0.580733	0.739295	0.0311045	0.821104	0.0181895
AT3G53480.1_at	PIS1, PDR9, ATPDR9, ABCG37 | pleiotropic drug resistance 9 | chr3:19825307-19831797 FORWARD LENGTH=4565	8.14559	8.21469	8.01918	7.58856	7.32625	-0.0691028	0.533256	0.126414	0.260302	0.557026	6.92895e-05	0.819342	5.33588e-07
AT5G17010.2_at	Major facilitator superfamily protein | chr5:5587351-5592332 REVERSE LENGTH=1823	3.31859	3.08173	3.33286	2.69364	2.49966	0.236867	0.415341	-0.0142625	0.960517	0.624954	0.0410139	0.818935	0.00984518
AT3G61270.1_at	Arabidopsis thaliana protein of unknown function (DUF821) | chr3:22678151-22680379 FORWARD LENGTH=1783	5.81957	5.6104	5.40972	5.31849	5.00533	0.209167	0.090633	0.40985	0.00251516	0.501078	0.000439977	0.814236	1.58814e-06
AT3G45410.1_at	Concanavalin A-like lectin protein kinase family protein | chr3:16653899-16656013 REVERSE LENGTH=2115	3.038	3.61596	3.28754	2.61017	2.22449	-0.57796	0.00767483	-0.249537	0.211934	0.427832	0.039496	0.813513	0.00050617
AT1G05570.2_at	CALS1 | callose synthase 1 | chr1:1647706-1659437 REVERSE LENGTH=6108	7.38549	7.54388	7.28526	6.42799	6.57249	-0.158395	0.17369	0.100225	0.381997	0.957497	8.45885e-08	0.812994	8.74191e-07
AT2G19860.1_at	ATHXK2, HXK2 | hexokinase 2 | chr2:8570750-8574000 FORWARD LENGTH=1815	6.90169	6.68127	6.8021	6.64934	6.09162	0.220423	0.434966	0.0995887	0.722479	0.252351	0.372676	0.810065	0.00879384
AT3G04000.1_at	NAD(P)-binding Rossmann-fold superfamily protein | chr3:1035500-1036672 FORWARD LENGTH=1056	6.47432	6.11293	6.74841	5.13532	5.66558	0.361393	0.0922146	-0.274085	0.194196	1.339	3.2824e-06	0.808741	0.00086616
AT4G14040.1_at	EDA38, SBP2 | selenium-binding protein 2 | chr4:8100349-8102875 REVERSE LENGTH=1853	9.01876	8.7958	8.88107	7.78034	8.21569	0.222962	0.0373079	0.137687	0.182107	1.23842	2.32022e-10	0.803073	1.92102e-07
AT2G17055.1_at	Toll-Interleukin-Resistance (TIR) domain family protein | chr2:7418052-7418462 REVERSE LENGTH=411	4.29424	4.5028	4.29144	3.71348	3.49271	-0.20856	0.21067	0.00279723	0.986305	0.580755	0.00195937	0.801531	9.25443e-05
AT1G61140.2_at	EDA16 | SNF2 domain-containing protein / helicase domain-containing protein / zinc finger protein-related | chr1:22536215-22540610 REVERSE LENGTH=3147	2.77957	2.71715	2.2036	2.02593	1.97952	0.0624216	0.86704	0.575976	0.134383	0.75364	0.0550421	0.800053	0.0429321
AT4G01070.1_at	GT72B1, UGT72B1 | UDP-Glycosyltransferase superfamily protein | chr4:461592-463449 REVERSE LENGTH=1858	9.28688	9.64641	9.28295	8.15121	8.4875	-0.359531	0.0247209	0.0039277	0.978956	1.13567	3.67622e-07	0.799373	3.45941e-05
AT1G55850.1_at	ATCSLE1, CSLE1 | cellulose synthase like E1 | chr1:20876699-20879482 FORWARD LENGTH=2311	8.76409	8.72657	8.63433	6.79038	7.96673	0.0375255	0.773481	0.129763	0.325626	1.97371	7.1767e-12	0.797362	7.01836e-06
AT5G62165.1_at	AGL42 | AGAMOUS-like 42 | chr5:24964700-24968520 FORWARD LENGTH=1091	5.33023	4.8966	4.81045	5.46927	4.53316	0.433633	0.259679	0.519778	0.179936	-0.139038	0.713429	0.797074	0.0462736
AT4G04745.1_at	unknown protein; BEST Arabidopsis thaliana protein match is: unknown protein (TAIR:AT4G21902.1); Has 32 Blast hits to 32 proteins in 9 species: Archae - 0; Bacteria - 0; Metazoa - 0; Fungi - 0; Plants - 32; Viruses - 0; Other Eukaryotes - 0 (source: NCBI BLink). | chr4:2412754-2413328 REVERSE LENGTH=575	4.54804	4.94793	4.38664	4.16436	3.75445	-0.399882	0.0378801	0.161408	0.377953	0.383683	0.0453955	0.793594	0.000306171
AT1G72840.1_at	Disease resistance protein (TIR-NBS-LRR class) | chr1:27409302-27413831 REVERSE LENGTH=4016	2.5962	2.35221	2.30034	2.17826	1.80526	0.243984	0.421135	0.295858	0.331347	0.417938	0.17544	0.790941	0.0155731
AT5G23760.1_at	Copper transport protein family | chr5:8013085-8014228 REVERSE LENGTH=568	5.78899	5.72088	5.43716	4.14664	5.00118	0.0681073	0.723432	0.351829	0.0796277	1.64235	7.03222e-08	0.787812	0.000579325
AT3G24300.1_at	AMT1;3, ATAMT1;3 | ammonium transporter 1;3 | chr3:8805631-8807388 REVERSE LENGTH=1758	3.35977	3.69121	3.57647	2.89033	2.5728	-0.331441	0.134476	-0.216695	0.319207	0.469438	0.0394597	0.786968	0.00154481
AT2G27550.1_at	ATC | centroradialis | chr2:11773251-11774681 FORWARD LENGTH=866	6.92973	7.26336	6.77475	6.40577	6.14555	-0.333634	0.346299	0.154984	0.658643	0.523957	0.146098	0.78418	0.0354036
AT3G56080.1_at	S-adenosyl-L-methionine-dependent methyltransferases superfamily protein | chr3:20810309-20813036 REVERSE LENGTH=2098	5.78414	6.21489	5.69014	4.66342	5.00103	-0.430751	0.0454761	0.0939987	0.644926	1.12072	2.54715e-05	0.783106	0.00102159
AT2G38880.6_at	NF-YB1 | nuclear factor Y, subunit B1 | chr2:16238492-16240755 FORWARD LENGTH=900	2.58411	2.05997	2.26909	1.90491	1.80693	0.524146	0.0992873	0.315027	0.310173	0.679208	0.0369853	0.777189	0.0189417
AT4G23060.1_at	IQD22 | IQ-domain 22 | chr4:12087203-12090575 FORWARD LENGTH=1702	7.04004	6.77447	6.95302	5.62411	6.26306	0.26557	0.0579549	0.0870148	0.515636	1.41592	2.42732e-09	0.776976	1.26729e-05
AT1G23760.1_at	JP630, PG3 | BURP domain-containing protein | chr1:8402046-8404301 FORWARD LENGTH=2119	5.61381	5.41162	5.43157	4.9466	4.84049	0.202182	0.0527493	0.182232	0.0780255	0.667202	1.999e-06	0.773313	2.59163e-07
AT3G28740.1_at	CYP81D1 | Cytochrome P450 superfamily protein | chr3:10788698-10790553 REVERSE LENGTH=1597	9.41449	9.25905	9.61629	7.08814	8.64165	0.155444	0.328609	-0.201795	0.208754	2.32636	1.05105e-11	0.772843	9.16258e-05
AT1G69880.1_at	ATH8, TH8 | thioredoxin H-type 8 | chr1:26321479-26322993 FORWARD LENGTH=707	4.13851	4.19942	4.24992	3.48141	3.36652	-0.0609198	0.792648	-0.111412	0.631467	0.657092	0.00994135	0.771981	0.00329058
AT2G30750.1_at	CYP71A12 | cytochrome P450, family 71, subfamily A, polypeptide 12 | chr2:13099336-13101413 REVERSE LENGTH=1686	2.63584	3.36439	2.76771	1.81795	1.87082	-0.728553	0.005411	-0.131873	0.574833	0.817893	0.00229185	0.765019	0.00381607
AT1G51070.2_at	bHLH115 | basic helix-loop-helix (bHLH) DNA-binding superfamily protein | chr1:18927877-18929680 FORWARD LENGTH=1187	7.13952	7.23538	6.94791	6.16908	6.3774	-0.0958568	0.450437	0.191608	0.140346	0.970446	3.19997e-07	0.762119	8.18781e-06
AT1G54270.1_at	EIF4A-2 | eif4a-2 | chr1:20259692-20262266 FORWARD LENGTH=1759	5.80871	5.38886	5.686	5.60697	5.05118	0.419849	0.120566	0.122709	0.639732	0.201736	0.443944	0.75753	0.00870556
AT3G48860.1_at	unknown protein; INVOLVED IN: biological_process unknown; LOCATED IN: plasma membrane; EXPRESSED IN: 22 plant structures; EXPRESSED DURING: 13 growth stages; BEST Arabidopsis thaliana protein match is: unknown protein (TAIR:AT5G23700.1); Has 12232 Blast hits to 9546 proteins in 892 species: Archae - 172; Bacteria - 1174; Metazoa - 6487; Fungi - 1343; Plants - 856; Viruses - 50; Other Eukaryotes -…	5.4664	6.01306	5.14155	5.07354	4.71116	-0.546661	0.0444788	0.324854	0.21569	0.392865	0.138055	0.75524	0.00791883
AT5G49990.1_at	Xanthine/uracil permease family protein | chr5:20337641-20341881 REVERSE LENGTH=1935	7.03299	6.99518	6.68467	6.10869	6.27783	0.0378127	0.780603	0.348321	0.0178342	0.924294	1.73453e-06	0.755163	2.24958e-05
AT3G52360.1_at	unknown protein; FUNCTIONS IN: molecular_function unknown; INVOLVED IN: response to karrikin; LOCATED IN: endomembrane system; EXPRESSED IN: 23 plant structures; EXPRESSED DURING: 14 growth stages; BEST Arabidopsis thaliana protein match is: unknown protein (TAIR:AT2G35850.1); Has 34 Blast hits to 34 proteins in 10 species: Archae - 0; Bacteria - 0; Metazoa - 0; Fungi - 0; Plants - 34; Viruses - …	5.82236	5.69211	5.50365	5.28238	5.07036	0.130256	0.606816	0.318711	0.216153	0.539982	0.0433935	0.752002	0.00723655
AT3G49780.1_at	ATPSK4, ATPSK3 (FORMER SYMBOL), PSK4 | phytosulfokine 4 precursor | chr3:18465679-18466376 FORWARD LENGTH=433	7.84242	7.67777	7.88416	7.12809	7.09613	0.16465	0.272825	-0.0417417	0.777601	0.714329	0.000110345	0.746287	6.84277e-05
AT2G20170.1_at	Protein of Unknown Function (DUF239) | chr2:8701013-8704357 FORWARD LENGTH=1460	3.55931	3.4571	3.42937	3.18226	2.8144	0.102202	0.692666	0.129936	0.615796	0.377046	0.155569	0.74491	0.00892794
AT4G25100.2_at	FSD1 | Fe superoxide dismutase 1 | chr4:12884300-12886821 REVERSE LENGTH=1107	9.02735	8.73804	8.92702	8.47323	8.28495	0.289308	0.0490091	0.100328	0.473778	0.554119	0.000752735	0.742395	3.68584e-05
AT2G04780.1_at	FLA7 | FASCICLIN-like arabinoogalactan 7 | chr2:1676742-1678455 FORWARD LENGTH=1285	5.74387	5.39706	5.18412	5.30323	5.00242	0.346811	0.267783	0.559749	0.0813617	0.440635	0.163402	0.741444	0.0249256
AT1G24148.1_at	unknown protein; FUNCTIONS IN: molecular_function unknown; INVOLVED IN: biological_process unknown; LOCATED IN: cellular_component unknown; BEST Arabidopsis thaliana protein match is: unknown protein (TAIR:AT1G24147.1). | chr1:8544250-8545551 FORWARD LENGTH=912	3.38702	3.606	3.46169	2.97729	2.64741	-0.218977	0.477362	-0.0746681	0.807376	0.409738	0.191202	0.739613	0.024591
AT1G78670.1_at	ATGGH3, GGH3 | gamma-glutamyl hydrolase 3 | chr1:29590945-29593499 FORWARD LENGTH=1347	9.09837	9.251	8.98745	7.44064	8.36194	-0.152628	0.0930077	0.110922	0.21377	1.65773	1.48348e-13	0.736425	8.54278e-08
AT5G24160.1_at	SQE6 | squalene monoxygenase 6 | chr5:8183075-8186640 REVERSE LENGTH=1809	8.12829	8.11498	7.75029	7.60161	7.39273	0.0133068	0.946365	0.378002	0.0683556	0.526681	0.0145648	0.73556	0.00137802
AT3G17185.2_at	TASIR-ARF, TAS3, ATTAS3 | TAS3/TASIR-ARF (TRANS-ACTING SIRNA3); other RNA | chr3:5861491-5862437 FORWARD LENGTH=947	4.86043	4.84016	4.8085	3.84395	4.13225	0.0202678	0.928697	0.0519244	0.818785	1.01648	0.000241405	0.728183	0.00430084
AT1G08220.1_at	FUNCTIONS IN: molecular_function unknown; INVOLVED IN: mitochondrial proton-transporting ATP synthase complex assembly; LOCATED IN: mitochondrial inner membrane; EXPRESSED IN: 18 plant structures; EXPRESSED DURING: 7 growth stages; CONTAINS InterPro DOMAIN/s: ATPase assembly factor ATP10, mitochondria (InterPro:IPR007849); Has 168 Blast hits to 168 proteins in 86 species: Archae - 6; Bacteria - 0…	7.59522	7.36011	7.39842	6.96721	6.86742	0.235112	0.399395	0.196798	0.479277	0.628014	0.0331429	0.727805	0.0154684
AT3G43430.1_at	RING/U-box superfamily protein | chr3:15354535-15355304 REVERSE LENGTH=770	5.11549	4.79935	5.04339	4.28485	4.39308	0.316131	0.00468872	0.0720969	0.471986	0.830631	9.99758e-08	0.722401	7.34162e-07
AT3G45060.1_at	ATNRT2.6, NRT2.6 | high affinity nitrate transporter 2.6 | chr3:16477561-16479482 REVERSE LENGTH=1835	3.82105	3.54247	3.77095	2.68016	3.09915	0.278581	0.22366	0.0501061	0.82327	1.1409	6.35798e-05	0.721902	0.00425591
AT2G46680.2_at	ATHB-7, ATHB7, HB-7 | homeobox 7 | chr2:19165416-19166949 REVERSE LENGTH=1308	6.92323	7.65454	6.72091	6.31313	6.20162	-0.731317	0.0416932	0.20232	0.5519	0.610095	0.0840107	0.721603	0.0441789
AT2G36090.1_at	F-box family protein | chr2:15158561-15159639 FORWARD LENGTH=1079	6.13352	6.2317	5.98059	5.70359	5.41221	-0.0981832	0.562779	0.152936	0.37051	0.429934	0.018711	0.72131	0.000393322
AT2G47890.2_at	B-box type zinc finger protein with CCT domain | chr2:19607996-19609632 FORWARD LENGTH=1487	8.79717	8.85417	8.79087	7.45196	8.08015	-0.0569961	0.624634	0.00629742	0.956743	1.34521	6.20006e-10	0.717023	6.28955e-06
AT2G47010.1_at	unknown protein; FUNCTIONS IN: molecular_function unknown; INVOLVED IN: biological_process unknown; LOCATED IN: endomembrane system; EXPRESSED IN: 17 plant structures; EXPRESSED DURING: 10 growth stages; BEST Arabidopsis thaliana protein match is: unknown protein (TAIR:AT1G17030.1); Has 72 Blast hits to 72 proteins in 13 species: Archae - 0; Bacteria - 0; Metazoa - 0; Fungi - 0; Plants - 71; Viru…	2.39302	1.84972	2.29347	1.92279	1.67613	0.543296	0.016186	0.0995438	0.633096	0.470228	0.0339245	0.716883	0.00254073
AT5G53110.1_at	RING/U-box superfamily protein | chr5:21529022-21533159 FORWARD LENGTH=1300	5.42525	5.30134	5.50478	4.9853	4.70908	0.123913	0.372812	-0.0795297	0.564784	0.439948	0.00445283	0.716174	4.89096e-05
AT2G37750.1_at	unknown protein; Has 21 Blast hits to 21 proteins in 7 species: Archae - 0; Bacteria - 0; Metazoa - 0; Fungi - 0; Plants - 21; Viruses - 0; Other Eukaryotes - 0 (source: NCBI BLink). | chr2:15830989-15831558 FORWARD LENGTH=570	5.43019	5.61826	5.50303	4.81764	4.7146	-0.188073	0.33128	-0.0728421	0.703535	0.612547	0.0043853	0.715593	0.00129517
AT1G30820.1_at	CTP synthase family protein | chr1:10944913-10949458 REVERSE LENGTH=2480	8.82605	8.32141	8.86803	7.91621	8.11143	0.504641	5.34138e-05	-0.0419766	0.668057	0.909842	1.91914e-08	0.714621	6.55303e-07
AT1G36622.1_at	unknown protein; LOCATED IN: endomembrane system; BEST Arabidopsis thaliana protein match is: unknown protein (TAIR:AT1G36640.1); Has 12 Blast hits to 12 proteins in 2 species: Archae - 0; Bacteria - 0; Metazoa - 0; Fungi - 0; Plants - 12; Viruses - 0; Other Eukaryotes - 0 (source: NCBI BLink). | chr1:13836131-13836954 REVERSE LENGTH=540	4.25236	4.43635	4.27741	3.89778	3.53918	-0.183981	0.482541	-0.0250439	0.923329	0.354587	0.183798	0.713186	0.0122909
AT1G05710.1_at	basic helix-loop-helix (bHLH) DNA-binding superfamily protein | chr1:1716022-1717275 FORWARD LENGTH=878	2.73852	2.42403	2.53482	2.16255	2.02708	0.314491	0.136841	0.203708	0.326619	0.575975	0.0105394	0.711447	0.00240732
AT1G69260.1_at	AFP1 | ABI five binding protein | chr1:26039048-26040720 FORWARD LENGTH=1454	6.18399	6.68196	5.92838	5.27911	5.47425	-0.497974	0.0938319	0.255608	0.37602	0.904882	0.00477479	0.709741	0.021291
AT1G61010.1_at	CPSF73-I | cleavage and polyadenylation specificity factor 73-I | chr1:22474717-22477731 REVERSE LENGTH=2390	4.13	3.64013	3.94392	4.32833	3.42056	0.489866	0.0653849	0.186082	0.465878	-0.198326	0.437511	0.709444	0.0107844
AT5G49780.1_at	Leucine-rich repeat protein kinase family protein | chr5:20229256-20233095 FORWARD LENGTH=2732	3.68839	4.03356	3.89392	3.3995	2.98147	-0.345176	0.0607998	-0.205533	0.249295	0.28889	0.11147	0.706916	0.000668434
AT2G44470.3_at	BGLU29 | beta glucosidase 29 | chr2:18354186-18358679 FORWARD LENGTH=2054	3.28908	3.05805	2.92922	2.73459	2.58337	0.231026	0.307981	0.359861	0.119489	0.554491	0.0213976	0.705706	0.00486722
AT2G19500.1_at	CKX2, ATCKX2 | cytokinin oxidase 2 | chr2:8444204-8447355 REVERSE LENGTH=1667	4.35704	4.35163	4.23179	3.35566	3.65243	0.00540904	0.981118	0.125243	0.585259	1.00138	0.000306934	0.704611	0.00578187
AT1G68880.1_at	AtbZIP, bZIP | basic leucine-zipper 8 | chr1:25894237-25894961 REVERSE LENGTH=725	4.38463	4.79912	3.97421	4.138	3.6818	-0.414487	0.0579353	0.410423	0.0601994	0.246627	0.243966	0.702834	0.00293755
AT4G15230.1_at	ATPDR2, PDR2 | pleiotropic drug resistance 2 | chr4:8680182-8686880 FORWARD LENGTH=4316	5.35434	5.46395	5.29697	4.76898	4.65206	-0.109616	0.733168	0.0573737	0.858214	0.585359	0.0808096	0.702284	0.0395057
AT4G37390.1_at	YDK1, GH3.2, BRU6, GH3-2, AUR3 | Auxin-responsive GH3 family protein | chr4:17579657-17582022 FORWARD LENGTH=2131	3.22805	3.11274	3.10408	2.95921	2.52746	0.11531	0.625911	0.12397	0.600395	0.268836	0.262583	0.70059	0.00740469
AT1G67550.1_at	URE | urease | chr1:25312740-25317395 FORWARD LENGTH=3103	6.64926	6.6773	6.39799	5.00833	5.95353	-0.0280303	0.841545	0.251273	0.0855717	1.64094	5.22592e-10	0.69574	8.35139e-05
AT1G01720.1_at	ATAF1, ANAC002 | NAC (No Apical Meristem) domain transcriptional regulator superfamily protein | chr1:268330-269819 FORWARD LENGTH=1316	8.1348	8.15752	8.10618	6.94806	7.44057	-0.0227181	0.844669	0.0286217	0.805093	1.18675	4.45222e-09	0.694234	9.23873e-06
AT2G44340.1_at	VQ motif-containing protein | chr2:18314279-18314845 FORWARD LENGTH=567	3.41266	3.34165	3.52764	3.16654	2.7189	0.0710163	0.64347	-0.11498	0.455799	0.246127	0.120021	0.693768	0.000217243
AT3G60270.1_at	Cupredoxin superfamily protein | chr3:22278029-22278762 REVERSE LENGTH=564	4.60072	4.54344	4.41479	4.02573	3.90744	0.0572811	0.726436	0.185924	0.263706	0.574983	0.00217293	0.693273	0.000420816
AT3G22410.1_at	Sec14p-like phosphatidylinositol transfer family protein | chr3:7933167-7935808 REVERSE LENGTH=1508	5.26339	5.12876	5.1131	4.46486	4.57035	0.134627	0.464746	0.150292	0.415284	0.798527	0.000315804	0.693035	0.00116765
AT4G15550.1_at	IAGLU | indole-3-acetate beta-D-glucosyltransferase | chr4:8877590-8879327 REVERSE LENGTH=1738	7.8254	7.81333	7.78667	6.3269	7.13329	0.0120677	0.964986	0.0387259	0.888001	1.4985	2.89493e-05	0.692107	0.0198796
AT3G16560.1_at	Protein phosphatase 2C family protein | chr3:5635596-5638482 REVERSE LENGTH=2166	6.59134	6.51754	6.54407	5.99809	5.90471	0.0738068	0.524734	0.0472725	0.682717	0.593254	5.66259e-05	0.686635	1.00267e-05
AT4G24730.4_at	Calcineurin-like metallo-phosphoesterase superfamily protein | chr4:12749278-12750997 REVERSE LENGTH=1422	4.23617	3.82101	3.89409	3.79569	3.55017	0.415154	0.176872	0.342077	0.261974	0.440476	0.15318	0.685998	0.0320498
AT4G28910.2_at	NINJA | novel interactor of JAZ | chr4:14264067-14266749 REVERSE LENGTH=1915	3.80339	4.30667	3.71517	3.24552	3.11877	-0.503281	0.0798269	0.0882197	0.748734	0.55787	0.0543588	0.684626	0.0211126
AT1G77450.1_at	anac032, NAC032 | NAC domain containing protein 32 | chr1:29099954-29101261 FORWARD LENGTH=1117	8.00703	7.89585	7.83203	6.84864	7.32343	0.111182	0.435111	0.175004	0.224922	1.15839	1.29306e-07	0.683601	0.000110068
AT5G02170.2_at	Transmembrane amino acid transporter family protein | chr5:427833-430695 FORWARD LENGTH=1635	4.65827	4.79516	4.68946	4.46861	3.97606	-0.13689	0.39315	-0.0311903	0.844244	0.189656	0.241079	0.682213	0.000369293
AT4G20860.1_at	FAD-binding Berberine family protein | chr4:11172622-11174467 FORWARD LENGTH=1846	6.77158	6.82833	6.80208	6.18515	6.09011	-0.0567569	0.735352	-0.0305002	0.8557	0.586429	0.00227325	0.681467	0.000627978
AT5G05390.1_at	LAC12 | laccase 12 | chr5:1594753-1597042 FORWARD LENGTH=1698	5.43638	5.57467	4.99955	5.04495	4.75955	-0.13829	0.505923	0.43683	0.0458134	0.391432	0.0705573	0.676833	0.0037527
AT4G35090.1_at	CAT2 | catalase 2 | chr4:16700596-16703325 REVERSE LENGTH=1930	2.51003	2.2402	2.00707	1.97627	1.8341	0.269825	0.28122	0.50296	0.0529371	0.533757	0.0412125	0.675928	0.0122115
AT1G69440.1_at	AGO7, ZIP | Argonaute family protein | chr1:26101527-26105166 REVERSE LENGTH=3161	6.31104	5.9484	6.18984	5.02909	5.63522	0.362639	0.0757681	0.1212	0.536935	1.28195	2.8494e-06	0.675821	0.00246951
AT5G14650.1_at	Pectin lyase-like superfamily protein | chr5:4724450-4726513 FORWARD LENGTH=1552	4.10623	5.00411	4.48696	3.61139	3.43186	-0.897875	0.00654604	-0.380728	0.209344	0.49484	0.10779	0.674372	0.0331333
AT5G47560.1_at	ATTDT, ATSDAT, TDT | tonoplast dicarboxylate transporter | chr5:19287369-19290465 REVERSE LENGTH=2267	9.0685	9.21422	9.2349	8.43968	8.39432	-0.145719	0.416849	-0.166392	0.355216	0.628828	0.00208472	0.674185	0.00116865
AT5G61820.1_at	FUNCTIONS IN: molecular_function unknown; INVOLVED IN: biological_process unknown; LOCATED IN: vacuole; EXPRESSED IN: 24 plant structures; EXPRESSED DURING: 15 growth stages; CONTAINS InterPro DOMAIN/s: Stress up-regulated Nod 19 (InterPro:IPR011692); Has 30201 Blast hits to 17322 proteins in 780 species: Archae - 12; Bacteria - 1396; Metazoa - 17338; Fungi - 3422; Plants - 5037; Viruses - 0; Oth…	9.61928	9.80407	9.54735	8.32293	8.94617	-0.184798	0.144577	0.0719246	0.560259	1.29635	2.7903e-09	0.673102	2.73827e-05
AT2G20160.1_at	MEO, ASK17 | E3 ubiquitin ligase SCF complex subunit SKP1/ASK1 family protein | chr2:8699672-8700124 REVERSE LENGTH=453	3.15685	3.05724	2.93857	2.92808	2.48479	0.0996179	0.615899	0.21828	0.277941	0.228771	0.25625	0.672062	0.00286048
AT4G28870.1_at	unknown protein; BEST Arabidopsis thaliana protein match is: unknown protein (TAIR:AT1G49680.1); Has 22985 Blast hits to 1198 proteins in 188 species: Archae - 0; Bacteria - 21210; Metazoa - 895; Fungi - 112; Plants - 141; Viruses - 114; Other Eukaryotes - 513 (source: NCBI BLink). | chr4:14250421-14250720 FORWARD LENGTH=300	8.1693	7.86759	7.7447	7.4998	7.49812	0.301714	0.132783	0.424601	0.0397724	0.6695	0.00256725	0.671179	0.00251758
AT1G19230.1_at	Riboflavin synthase-like superfamily protein | chr1:6644189-6649375 FORWARD LENGTH=3007	4.76242	4.55131	4.29681	4.19394	4.09367	0.211115	0.372053	0.465609	0.058525	0.568476	0.0238924	0.668751	0.00948519
AT4G01070.2_at	GT72B1 | UDP-Glycosyltransferase superfamily protein | chr4:461592-463556 REVERSE LENGTH=1564	5.58914	5.89291	5.56333	4.78472	4.92079	-0.303769	0.00348384	0.0258118	0.778814	0.80442	4.86282e-08	0.668356	7.05158e-07
AT2G15220.1_at	Plant basic secretory protein (BSP) family protein | chr2:6608659-6609506 FORWARD LENGTH=848	6.82795	7.50597	7.24629	6.05755	6.16107	-0.678021	0.00862193	-0.418334	0.0859044	0.770401	0.00356835	0.666882	0.00957602
AT3G55880.2_at	Alpha/beta hydrolase related protein | chr3:20736571-20738913 FORWARD LENGTH=1167	7.04214	7.35167	7.0088	6.08783	6.38406	-0.309537	0.101445	0.0333337	0.854677	0.954308	4.51169e-05	0.658081	0.00173395
AT2G23910.1_at	NAD(P)-binding Rossmann-fold superfamily protein | chr2:10177834-10180064 FORWARD LENGTH=1258	7.16505	6.76869	6.86493	6.43753	6.51155	0.396354	0.0318454	0.300117	0.0951607	0.727517	0.000453403	0.653494	0.00119774
AT4G23680.1_at	Polyketide cyclase/dehydrase and lipid transport superfamily protein | chr4:12336186-12337482 REVERSE LENGTH=751	7.82414	8.17177	7.35755	6.58131	7.17376	-0.347633	0.0771681	0.466588	0.0215304	1.24283	2.63005e-06	0.650378	0.00249476
AT2G46820.1_at	PTAC8, TMP14, PSAP, PSI-P | photosystem I P subunit | chr2:19243589-19245141 FORWARD LENGTH=936	6.48777	6.04209	6.16614	5.85825	5.8376	0.445676	0.157078	0.321632	0.30077	0.629522	0.0514521	0.650168	0.0449681
AT5G07990.1_at	TT7, CYP75B1, D501 | Cytochrome P450 superfamily protein | chr5:2560394-2563109 FORWARD LENGTH=1835	5.10122	4.63357	5.04421	4.73805	4.45136	0.467647	0.0714793	0.057013	0.818102	0.363164	0.154303	0.64986	0.0158536
AT4G02750.1_at	Tetratricopeptide repeat (TPR)-like superfamily protein | chr4:1221116-1223461 REVERSE LENGTH=2346	5.46012	5.18747	5.23033	5.21374	4.81121	0.272644	0.159388	0.229782	0.231974	0.246374	0.201294	0.648902	0.00256712
AT5G22630.1_at	ADT5 | arogenate dehydratase 5 | chr5:7524342-7526160 FORWARD LENGTH=1819	7.78944	7.76254	7.67614	7.312	7.14332	0.0268931	0.750182	0.113295	0.18987	0.477432	1.84951e-05	0.646114	3.45453e-07
AT1G14520.1_at	MIOX1 | myo-inositol oxygenase 1 | chr1:4968142-4970311 REVERSE LENGTH=1427	3.39223	3.02373	3.46892	2.41919	2.74676	0.368507	0.183545	-0.0766825	0.776839	0.973039	0.00180165	0.645476	0.0261057
AT3G14060.1_at	unknown protein; BEST Arabidopsis thaliana protein match is: unknown protein (TAIR:AT1G54120.1); Has 30 Blast hits to 30 proteins in 8 species: Archae - 0; Bacteria - 0; Metazoa - 0; Fungi - 0; Plants - 30; Viruses - 0; Other Eukaryotes - 0 (source: NCBI BLink). | chr3:4657046-4657601 REVERSE LENGTH=556	6.96355	6.95753	6.82713	6.46293	6.32059	0.00601691	0.97002	0.136421	0.398876	0.500618	0.00524147	0.642962	0.000701535
AT3G21250.2_at	MRP6, ABCC8 | multidrug resistance-associated protein 6 | chr3:7457433-7463525 REVERSE LENGTH=4894	8.70614	8.75173	8.64631	7.12621	8.06373	-0.0455969	0.78776	0.0598236	0.724117	1.57993	1.85929e-08	0.642403	0.00115426
AT5G06750.3_at	Protein phosphatase 2C family protein | chr5:2086286-2088997 REVERSE LENGTH=1666	6.00783	5.96352	5.72417	5.31319	5.36775	0.0443137	0.754969	0.283658	0.0574356	0.694642	9.66181e-05	0.640083	0.000227795
AT5G35603.1_at	Protein of unknown function (DUF3287) | chr5:13785225-13786280 REVERSE LENGTH=985	4.38137	4.06206	4.0899	3.75468	3.74185	0.319309	0.295609	0.291473	0.338502	0.626691	0.0486171	0.639527	0.0446317
AT5G16980.2_at	Zinc-binding dehydrogenase family protein | chr5:5579054-5580929 REVERSE LENGTH=1106	5.63819	5.59151	5.22341	3.43012	4.99992	0.046675	0.81125	0.414778	0.0449425	2.20807	9.20907e-10	0.63827	0.00381821
AT5G38900.1_at	Thioredoxin superfamily protein | chr5:15573505-15575618 REVERSE LENGTH=978	4.28545	4.6151	4.26147	4.02857	3.64745	-0.329644	0.0412754	0.0239865	0.874801	0.256889	0.103995	0.638005	0.00047055
AT2G21980.1_at	unknown protein; BEST Arabidopsis thaliana protein match is: unknown protein (TAIR:AT2G41350.1); Has 44 Blast hits to 44 proteins in 11 species: Archae - 0; Bacteria - 0; Metazoa - 0; Fungi - 0; Plants - 44; Viruses - 0; Other Eukaryotes - 0 (source: NCBI BLink). | chr2:9358882-9359061 REVERSE LENGTH=180	5.52202	5.23593	5.39889	5.27986	4.88509	0.28609	0.215702	0.123124	0.587651	0.242153	0.291792	0.636927	0.0104204
AT3G52050.3_at	5'-3' exonuclease family protein | chr3:19304993-19309574 FORWARD LENGTH=1689	6.10796	6.092	6.16573	6.33237	5.47131	0.0159652	0.956409	-0.0577643	0.843305	-0.224408	0.446013	0.636656	0.0401463
AT1G51420.1_at	ATSPP1, SPP1 | sucrose-phosphatase 1 | chr1:19064768-19066704 REVERSE LENGTH=1356	5.46477	5.53507	5.30747	5.18871	4.82903	-0.0703002	0.57704	0.157307	0.219812	0.276066	0.0385546	0.635742	6.69125e-05
AT3G57520.2_at	AtSIP2, SIP2 | seed imbibition 2 | chr3:21288765-21293158 REVERSE LENGTH=2727	9.75242	9.1722	9.85742	8.99516	9.11925	0.580216	0.00628396	-0.105005	0.583098	0.757255	0.000770209	0.633163	0.00337142
AT3G03341.1_at	unknown protein; Has 30201 Blast hits to 17322 proteins in 780 species: Archae - 12; Bacteria - 1396; Metazoa - 17338; Fungi - 3422; Plants - 5037; Viruses - 0; Other Eukaryotes - 2996 (source: NCBI BLink). | chr3:790130-790648 REVERSE LENGTH=519	4.1834	4.315	3.92746	3.76002	3.55149	-0.131604	0.591143	0.25594	0.301483	0.423373	0.0953497	0.631908	0.0170413
AT2G37760.5_at	NAD(P)-linked oxidoreductase superfamily protein | chr2:15831862-15833920 FORWARD LENGTH=1251	7.57818	7.36634	7.39923	6.47984	6.94803	0.211841	0.131767	0.178948	0.198963	1.09834	1.63569e-07	0.630147	0.000175673
AT1G28260.1_at	Telomerase activating protein Est1 | chr1:9875600-9879174 REVERSE LENGTH=3211	6.71572	6.25014	6.99721	6.07934	6.08663	0.465576	0.0503651	-0.281493	0.221135	0.63637	0.0102279	0.629088	0.0109778
AT5G18840.1_at	Major facilitator superfamily protein | chr5:6282881-6286707 FORWARD LENGTH=1830	4.16806	4.12659	4.0278	3.54438	3.53976	0.0414765	0.833945	0.140263	0.481144	0.623679	0.00493076	0.628307	0.00467898
AT4G15530.6_at	PPDK | pyruvate orthophosphate dikinase | chr4:8864828-8870861 REVERSE LENGTH=2908	7.00087	7.08162	7.1102	5.92325	6.37305	-0.0807524	0.661226	-0.109329	0.553865	1.07761	1.20417e-05	0.627819	0.00273571
AT1G54100.2_at	ALDH7B4 | aldehyde dehydrogenase 7B4 | chr1:20195264-20198973 REVERSE LENGTH=1818	8.85638	8.85473	8.97882	8.00719	8.22999	0.00164969	0.992435	-0.122438	0.484606	0.849193	0.000100553	0.626392	0.00180324
AT1G63650.1_at	EGL3, EGL1, ATMYC-2 | basic helix-loop-helix (bHLH) DNA-binding superfamily protein | chr1:23599653-23602902 FORWARD LENGTH=2115	2.6456	2.15908	2.47217	1.84734	2.01975	0.486519	0.117903	0.173427	0.565693	0.798255	0.0147733	0.62585	0.0488267
AT3G26690.2_at	ATNUDT13, ATNUDX13, NUDX13 | nudix hydrolase homolog 13 | chr3:9804253-9805715 REVERSE LENGTH=1091	5.94646	5.75252	5.79034	5.14011	5.32242	0.193937	0.264561	0.156123	0.366203	0.806348	0.000143426	0.624038	0.0015978
AT5G19440.1_at	NAD(P)-binding Rossmann-fold superfamily protein | chr5:6556420-6558342 FORWARD LENGTH=1273	9.08307	9.07576	9.23249	8.30542	8.46002	0.00731972	0.963586	-0.149411	0.357126	0.777657	0.000107546	0.623054	0.000942192
AT1G14120.1_at	2-oxoglutarate (2OG) and Fe(II)-dependent oxygenase superfamily protein | chr1:4833518-4835089 REVERSE LENGTH=1190	4.69026	4.98226	4.63875	4.39511	4.06758	-0.291998	0.0874504	0.0515151	0.753618	0.295151	0.0843471	0.622682	0.00114826
AT1G21200.1_at	sequence-specific DNA binding transcription factors | chr1:7421217-7423143 FORWARD LENGTH=1736	4.35394	4.22555	4.2559	4.27463	3.73145	0.128389	0.478021	0.0980392	0.586878	0.0793153	0.659778	0.622495	0.00245317
AT5G51830.1_at	pfkB-like carbohydrate kinase family protein | chr5:21069572-21071735 FORWARD LENGTH=1454	6.45482	6.54172	6.59574	5.23193	5.83301	-0.0868968	0.607976	-0.140915	0.408284	1.22289	7.53765e-07	0.621811	0.00149053
AT1G66200.3_at	GSR2, GLN1;2 | glutamine synthase clone F11 | chr1:24655499-24657683 REVERSE LENGTH=1282	9.03557	9.32878	9.1868	8.70267	8.41484	-0.293205	0.0368822	-0.151228	0.260395	0.332897	0.0196892	0.620736	0.000149297
AT5G38320.1_at	unknown protein; BEST Arabidopsis thaliana protein match is: unknown protein (TAIR:AT1G67050.1); Has 1807 Blast hits to 1807 proteins in 277 species: Archae - 0; Bacteria - 0; Metazoa - 736; Fungi - 347; Plants - 385; Viruses - 0; Other Eukaryotes - 339 (source: NCBI BLink). | chr5:15316015-15316834 REVERSE LENGTH=820	2.69517	2.45647	2.39989	2.52158	2.0745	0.238705	0.38384	0.295279	0.28403	0.173596	0.524465	0.620675	0.0321284
AT1G70170.1_at	MMP | matrix metalloproteinase | chr1:26423874-26425356 FORWARD LENGTH=1483	7.19127	7.58634	7.36608	6.96345	6.57279	-0.395071	0.00741616	-0.174813	0.199032	0.227819	0.0992848	0.618477	0.000167616
AT5G37970.1_at	S-adenosyl-L-methionine-dependent methyltransferases superfamily protein | chr5:15123089-15124684 REVERSE LENGTH=1239	3.69766	3.27629	3.13041	2.90278	3.08017	0.42137	0.114933	0.567247	0.0386575	0.794877	0.00581373	0.617494	0.0258562
AT4G23550.1_at	WRKY29, ATWRKY29 | WRKY family transcription factor | chr4:12291820-12293096 FORWARD LENGTH=934	6.66178	6.91495	6.87412	6.29555	6.04529	-0.25317	0.0630214	-0.21234	0.113901	0.366225	0.0102285	0.616486	0.000132752
AT3G60970.1_at	ATMRP15, MRP15, ABCC15 | multidrug resistance-associated protein 15 | chr3:22557535-22561716 FORWARD LENGTH=3303	2.72652	2.50843	2.4774	2.55317	2.11211	0.218096	0.335046	0.249129	0.272685	0.173353	0.441364	0.614415	0.0120121
AT3G46130.2_at	ATMYB48-1 | myb domain protein 48 | chr3:16945364-16946461 FORWARD LENGTH=995	5.93026	5.82132	5.84118	4.98099	5.31684	0.10894	0.570987	0.0890758	0.642666	0.949267	8.45219e-05	0.613418	0.00440353
AT1G03220.1_at	Eukaryotic aspartyl protease family protein | chr1:787122-788651 FORWARD LENGTH=1530	6.88136	7.01486	7.05265	6.21261	6.27215	-0.133504	0.344796	-0.17129	0.229119	0.668749	0.000122384	0.609209	0.000318161
AT5G05340.1_at	Peroxidase superfamily protein | chr5:1578951-1580875 REVERSE LENGTH=1222	4.76446	5.07299	4.52416	4.2298	4.15741	-0.308533	0.160509	0.240302	0.269272	0.534655	0.0206089	0.607049	0.00991579
AT2G40830.2_at	RHC1A | RING-H2 finger C1A | chr2:17042676-17044857 FORWARD LENGTH=1551	4.65399	4.49623	4.7862	4.86586	4.04865	0.157766	0.566113	-0.132204	0.630177	-0.211866	0.442652	0.605339	0.037617
AT2G47560.1_at	RING/U-box superfamily protein | chr2:19511717-19512728 REVERSE LENGTH=1012	5.91412	5.73596	5.92284	5.46738	5.30976	0.17816	0.300543	-0.00872089	0.958969	0.446738	0.0154466	0.60436	0.00195169
AT3G51350.1_at	Eukaryotic aspartyl protease family protein | chr3:19060322-19063510 REVERSE LENGTH=2012	5.65943	5.50725	5.55655	5.60087	5.0555	0.152175	0.505109	0.102875	0.65121	0.058555	0.796547	0.603927	0.0146025
AT2G40780.1_at	Nucleic acid-binding, OB-fold-like protein | chr2:17021505-17022916 FORWARD LENGTH=1054	4.0209	3.82958	3.95714	3.36497	3.41698	0.191315	0.472457	0.0637507	0.809581	0.655927	0.0214745	0.603916	0.0324025
AT2G10260.1_at	FUNCTIONS IN: molecular_function unknown; INVOLVED IN: biological_process unknown; LOCATED IN: cellular_component unknown; BEST Arabidopsis thaliana protein match is: Ulp1 protease family protein (TAIR:AT5G45570.1); Has 598 Blast hits to 556 proteins in 152 species: Archae - 0; Bacteria - 266; Metazoa - 60; Fungi - 10; Plants - 112; Viruses - 0; Other Eukaryotes - 150 (source: NCBI BLink). | chr2…	2.7925	2.36663	2.32497	2.27409	2.19153	0.425871	0.128672	0.467526	0.0974215	0.518402	0.0683547	0.60097	0.0373361
AT3G50650.1_at	GRAS family transcription factor | chr3:18806258-18808210 REVERSE LENGTH=1953	5.14376	5.00251	5.06536	4.12266	4.5432	0.141253	0.336402	0.0783991	0.590337	1.0211	1.11886e-06	0.600559	0.000528921
AT3G20950.1_at	CYP705A32 | cytochrome P450, family 705, subfamily A, polypeptide 32 | chr3:7342675-7344744 FORWARD LENGTH=1581	2.94886	2.57288	2.48215	2.48056	2.34912	0.375979	0.131548	0.466708	0.0654761	0.468305	0.0646418	0.599741	0.021333
AT3G44310.2_at	NIT1, ATNIT1, NITI | nitrilase 1 | chr3:15987074-15989086 FORWARD LENGTH=1205	7.69632	7.54762	7.45826	6.83573	7.09721	0.148698	0.283158	0.238051	0.0933888	0.860585	4.74947e-06	0.599103	0.000297766
AT4G25100.5_at	FSD1 | Fe superoxide dismutase 1 | chr4:12884418-12887011 REVERSE LENGTH=1003	10.6066	10.574	10.6209	10.3245	10.0095	0.0325781	0.735598	-0.0143351	0.881725	0.282101	0.00814268	0.597059	6.00441e-06
AT1G04350.1_at	2-oxoglutarate (2OG) and Fe(II)-dependent oxygenase superfamily protein | chr1:1165165-1166768 FORWARD LENGTH=1444	6.18784	6.26381	6.10923	5.43646	5.59121	-0.0759689	0.557663	0.0786065	0.544204	0.75138	1.30036e-05	0.596624	0.000176925
AT5G50760.1_at	SAUR-like auxin-responsive protein family chr5:20644661-20645469 FORWARD LENGTH=809	3.30942	3.42763	3.33072	3.22554	2.71348	-0.118209	0.485382	-0.0212983	0.899306	0.0838822	0.619364	0.595938	0.00206077
