# Supplementary material for: Ectopically expressed glutaredoxin ROXY19 negatively regulates the detoxification pathway in Arabidopsis thaliana
Source: BMC Plant Biol. 2016 Sep 13;16(1):200. doi: 10.1186/s12870-016-0886-1 (PMC5022239; doi:10.1186/s12870-016-0886-1)
Supplement: Additional file 3: Table S3. — Microarray data of genes with lower expression levels (<0.74, p < 0.05) in 35S:ROXY19 plants as compared to control plants and their response to TIBA in the Col-0 background. The table contains the gene identity (AGI), description, the mean expression values of four independent biological replicates of the genotypes Col-0 and 35S:ROXY19#8, the ratios (FC, fold changes, log2) of the transcript levels in the transgenic line with respect to Col-0 and the corresponding p-values, the ratios between Col-0 treated with 0.1 % DMSO and Col-0 treated with 0.1 mM TIBA/0.1 % DMSO and the corresponding p-values. Since the microarray analysis of the TIBA-treated plants was performed with the Affimetrix ATH1 gene chip, the list contains 301 and not 321 genes. Genes that are not induced by TIBA are shown in light grey. FC, fold changes. For TIBA induction, plants were grown for six to seven weeks on steamed soil (Archut, Fruhstorfer Erde, T25, Str1fein) in growth chambers with light intensity at 37 to 45 μmol photons m−2 s−1 at 22 °C and 60 % humidity. Eight plants were sprayed with either 0.1 mM TIBA/0.1 % DMSO or with 0.1 % DMSO and leaves were harvested after eight h. The experiment was repeated three times. (XLSX 205 kb) [file 12870_2016_886_MOESM3_ESM.xlsx]

## Sheet: 132 down in 8 and 12
Identifier	Identifier	Description	1Col-0_Wirtz_04022015_1Col-0_(AraGene-1_0-st).CEL	2Col-0_Wirtz_04022015_2Col-0_(AraGene-1_0-st).CEL	3Col-0_Wirtz_04022015_3Col-0_(AraGene-1_0-st).CEL	4Col-0_Wirtz_04022015_4Col-0_(AraGene-1_0-st).CEL	Col	1GRX370_Wirtz_04022015_1GRX370-1-6_(AraGene-1_0-st).CEL	2GRX370_Wirtz_04022015_2GRX370-1-6_(AraGene-1_0-st).CEL	3GRX370_Wirtz_04022015_3GRX370-1-6_(AraGene-1_0-st).CEL	4GRX370_Wirtz_04022015_4GRX370-1-6_(AraGene-1_0-st).CEL	GRX370	1SSMS9_Wirtz_04022015_1SSMS-9-1_(AraGene-1_0-st).CEL	2SSMS9_Wirtz_04022015_2SSMS-9-1_(AraGene-1_0-st).CEL	3SSMS9_Wirtz_04022015_3SSMS-9-1_(AraGene-1_0-st).CEL	4SSMS9_Wirtz_04022015_4CCMC-12-2_(AraGene-1_0-st).CEL	SSMS9	1CCMC8_Wirtz_04022015_1CCMC-8-4_(AraGene-1_0-st).CEL	2CCMC8_Wirtz_04022015_2CCMC-8-4_(AraGene-1_0-st).CEL	3CCMC8_Wirtz_04022015_3CCMC-8-4_(AraGene-1_0-st).CEL	4CCMC8_Wirtz_04022015_4CCMC-8-4_(AraGene-1_0-st).CEL	CCMC8	1CCMC12_Wirtz_04022015_1CCMC#12-2_(AraGene-1_0-st).CEL	2CCMC12_Wirtz_04022015_2CCMC-12-2_(AraGene-1_0-st).CEL	3CCMC12_Wirtz_04022015_3CCMC-12-2_(AraGene-1_0-st).CEL	4CCMC12_Wirtz_04022015_4SSMS-9-1_(AraGene-1_0-st).CEL	CCMC12	1Nossen_Wirtz_04022015_1Nossen_(AraGene-1_0-st).CEL	2Nossen_Wirtz_04022015_2Nossen_(AraGene-1_0-st).CEL	3Nossen_Wirtz_04022015_3Nossen_(AraGene-1_0-st).CEL	4Nossen_Wirtz_04022015_4Nossen_(AraGene-1_0-st).CEL	Nossen	1grx480DS_Wirtz_04022015_1grx480DS_(AraGene-1_0-st).CEL	1grx480DS_Wirtz_04022015_2grx480DS_(AraGene-1_0-st).CEL	1grx480DS_Wirtz_04022015_3grx480DS_(AraGene-1_0-st).CEL	1grx480DS_Wirtz_04022015_4grx480DS_(AraGene-1_0-st).CEL	grx480DS	Col-GRX370_logFC	Col-GRX370_P.Value	Col-GRX370_adj.P.Val	Col-SSMS9_logFC	Col-SSMS9_P.Value	Col-SSMS9_adj.P.Val	Col-CCMC8_logFC	Col-CCMC8_P.Value	Col-CCMC8_adj.P.Val	Col-CCMC12_logFC	Col-CCMC12_P.Value	Col-CCMC12_adj.P.Val
AT1G03850.2_at	AT1G03850	Glutaredoxin family protein | chr1:977102-977761 REVERSE LENGTH=660	6.99069	7.62999	7.11295	7.61674	7.33759	7.95652	7.57386	6.95111	7.90289	7.59609	6.9367	7.1295	6.70696	7.22985	7.00075	3.81218	4.47914	3.58959	3.44058	3.83037	3.84323	4.00248	3.54944	4.39671	3.94797	6.57651	6.69148	6.16813	6.29029	6.4316	6.55197	7.25355	6.36539	6.51307	6.67099	-0.258502	0.311632	0.834922	0.336836	0.191655	0.999629	3.50722	2.98697e-11	1.90133e-07	3.38962	5.28142e-11	3.075e-07
AT3G28740.1_at	AT3G28740	CYP81D1 | Cytochrome P450 superfamily protein | chr3:10788698-10790553 REVERSE LENGTH=1597	9.48515	9.493	9.1744	9.50543	9.41449	9.23502	9.52945	8.81105	9.46069	9.25905	9.56146	9.64624	9.55466	9.70279	9.61629	6.87306	7.08702	7.46769	6.92478	7.08814	8.68677	8.34697	8.87063	8.66223	8.64165	9.44426	9.54165	9.39896	9.52827	9.47828	9.22886	9.68594	9.21849	9.18884	9.33053	0.155444	0.328609	0.841034	-0.201795	0.208754	0.999629	2.32636	1.05105e-11	1.11506e-07	0.772843	9.16258e-05	0.0169545
AT5G38910.1_at	AT5G38910	RmlC-like cupins superfamily protein | chr5:15578811-15579584 FORWARD LENGTH=669	7.10071	7.09442	6.49491	6.85241	6.88561	8.88816	8.436	8.69484	8.57901	8.6495	7.08427	7.16397	7.74233	6.86282	7.21335	4.68898	4.51984	4.41187	4.85449	4.6188	4.40381	3.52632	3.67107	4.39572	3.99923	4.46755	5.1727	4.47985	4.82808	4.73705	4.59266	5.5058	4.56869	4.88465	4.88795	-1.76389	1.34446e-07	0.004279	-0.327735	0.140556	0.999629	2.26682	2.94585e-09	5.20876e-06	2.88638	5.79697e-11	3.075e-07
AT2G43510.1_at	AT2G43510	ATTI1, TI1 | trypsin inhibitor protein 1 | chr2:18067172-18067802 FORWARD LENGTH=491	7.03315	6.81144	6.2683	7.13201	6.81123	7.23112	7.52559	6.42198	7.21779	7.09912	6.70422	6.63649	6.25964	7.087	6.67184	4.34062	4.94711	4.90959	4.20159	4.59973	4.94226	5.32295	4.7061	4.63433	4.90141	5.08371	5.41518	5.21279	5.93583	5.41188	4.33597	4.19485	4.37141	3.94391	4.21154	-0.287891	0.267006	0.811056	0.139389	0.586039	0.999629	2.2115	5.63946e-08	4.37773e-05	1.90982	4.72292e-07	0.000484891
AT5G16980.2_at	AT5G16980	Zinc-binding dehydrogenase family protein | chr5:5579054-5580929 REVERSE LENGTH=1106	5.76376	5.0841	5.84797	5.85692	5.63819	5.70653	5.57605	5.51024	5.57323	5.59151	5.43103	5.22537	5.5243	4.71294	5.22341	3.19747	3.90369	3.33872	3.28059	3.43012	4.79802	5.17227	5.14652	4.88286	4.99992	4.92709	5.17608	5.21544	5.18792	5.12663	5.01354	5.55705	5.44039	5.60974	5.40518	0.046675	0.81125	0.97459	0.414778	0.0449425	0.998174	2.20807	9.20907e-10	2.44247e-06	0.63827	0.00381821	0.173851
AT1G55850.1_at	AT1G55850	ATCSLE1, CSLE1 | cellulose synthase like E1 | chr1:20876699-20879482 FORWARD LENGTH=2311	8.77063	8.8289	8.69942	8.75742	8.76409	8.85792	8.71831	8.57269	8.75735	8.72657	8.8072	8.59831	8.56824	8.56356	8.63433	6.75411	6.56906	7.16994	6.66842	6.79038	8.16374	7.59529	8.08147	8.02642	7.96673	8.60776	8.65079	8.81511	8.58544	8.66478	8.33348	8.5399	8.67727	8.15556	8.42655	0.0375255	0.773481	0.96778	0.129763	0.325626	0.999629	1.97371	7.1767e-12	1.11506e-07	0.797362	7.01836e-06	0.00297831
AT4G11650.1_at	AT4G11650	ATOSM34, OSM34 | osmotin 34 | chr4:7024856-7026146 REVERSE LENGTH=1039	9.07009	9.52088	9.31709	9.45178	9.33996	10.0853	9.98451	9.72942	10.1181	9.97934	9.5583	9.74878	9.46819	9.68213	9.61435	7.34893	7.72205	7.48709	7.06545	7.40588	7.08163	7.30821	6.97373	7.42135	7.19623	5.27243	6.26868	4.84906	5.42018	5.45259	7.86168	8.28956	7.54476	8.04085	7.93421	-0.639384	0.000238754	0.196678	-0.274391	0.0661229	0.999629	1.93408	4.49212e-11	2.38284e-07	2.14373	7.95066e-12	1.15106e-07
AT5G25130.1_at	AT5G25130	CYP71B12 | cytochrome P450, family 71, subfamily B, polypeptide 12 | chr5:8668299-8670194 FORWARD LENGTH=1649	6.73696	7.24339	7.03039	7.23265	7.06085	6.81781	7.23397	7.15176	6.83451	7.00951	6.51207	6.66089	6.83635	7.07477	6.77102	5.37036	4.98628	4.67674	5.69653	5.18248	6.09001	6.46141	6.28684	6.11512	6.23835	7.48354	7.32591	7.3988	7.48795	7.42405	7.31629	7.32261	7.32793	7.5097	7.36913	0.0513339	0.786718	0.97016	0.289826	0.138267	0.999629	1.87837	7.42236e-09	9.08583e-06	0.8225	0.000337276	0.0380761
AT1G05560.1_at	AT1G05560	UGT1, UGT75B1 | UDP-glucosyltransferase 75B1 | chr1:1645498-1647147 REVERSE LENGTH=1650	7.79559	8.02683	7.57231	8.31479	7.92738	7.70227	7.80495	7.07092	7.58228	7.54011	7.91507	7.98868	7.88803	7.92163	7.92835	5.99572	5.98823	6.28805	6.1587	6.10768	7.0721	6.53923	7.1331	7.4082	7.03816	6.96075	7.2745	7.29577	7.22522	7.18906	7.1877	7.50953	7.1357	7.22397	7.26423	0.387276	0.0461201	0.577657	-0.000970116	0.995781	0.999629	1.8197	7.32614e-09	9.08583e-06	0.889224	0.000108362	0.0188461
AT2G37770.2_at	AT2G37770	NAD(P)-linked oxidoreductase superfamily protein | chr2:15834867-15836881 FORWARD LENGTH=1191	7.64689	8.01706	7.71921	7.68353	7.76667	7.58098	8.17173	7.63682	7.24957	7.65977	7.47364	8.20687	7.69511	7.40691	7.69563	5.14437	6.40622	6.64451	5.65107	5.96154	6.13148	6.91256	6.99668	6.50234	6.63577	5.96258	6.25756	5.97326	5.74225	5.98391	6.36767	6.81177	6.09275	6.0069	6.31977	0.106902	0.710715	0.957758	0.0710425	0.805103	0.999629	1.80513	5.13536e-06	0.00161825	1.13091	0.000850563	0.0708661
AT3G11340.1_at	AT3G11340	UDP-Glycosyltransferase superfamily protein | chr3:3556705-3558269 FORWARD LENGTH=1487	7.1588	7.18698	6.50582	7.02586	6.96936	7.10985	7.40122	6.75516	7.09565	7.09047	7.14084	7.06511	6.90497	7.31607	7.10675	4.93646	5.44026	5.43334	5.02315	5.2083	4.48634	5.47016	5.17397	4.88083	5.00282	6.79512	6.93956	6.80651	7.06113	6.90058	6.72869	6.90735	6.78099	6.71916	6.78405	-0.121108	0.551025	0.918583	-0.137388	0.499412	0.999629	1.76106	5.29246e-08	4.21108e-05	1.96654	9.87805e-09	2.78089e-05
AT1G02850.5_at	AT1G02850	BGLU11 | beta glucosidase 11 | chr1:630505-633259 FORWARD LENGTH=1801	8.14459	8.28526	8.47672	8.27652	8.29577	7.84999	8.31204	8.06125	7.8801	8.02585	8.3715	8.11284	8.51922	8.44916	8.36318	6.30304	6.44681	7.54309	6.08613	6.59477	7.0274	7.14762	7.75162	7.12323	7.26247	7.54437	8.01108	8.27645	7.48969	7.8304	7.31536	7.51704	7.67494	7.05364	7.39025	0.269924	0.262602	0.809259	-0.0674069	0.776074	0.999629	1.70101	8.4503e-07	0.000413766	1.0333	0.000318471	0.0371281
AT4G23700.1_at	AT4G23700	ATCHX17, CHX17 | cation/H+ exchanger 17 | chr4:12342428-12346043 REVERSE LENGTH=2732	6.25515	6.55623	6.24311	6.3401	6.34865	7.21512	7.09521	6.70855	7.52704	7.13648	6.21471	6.68966	6.41839	6.77562	6.52459	4.44233	4.54284	4.90002	4.77863	4.66595	4.69923	4.34426	4.25972	4.27155	4.39369	4.39333	5.02756	3.84543	4.07644	4.33569	5.96356	6.05163	5.6879	5.96892	5.918	-0.787835	0.00013298	0.19154	-0.175948	0.295714	0.999629	1.68269	5.06905e-09	7.00774e-06	1.95495	4.62074e-10	1.8383e-06
AT1G78670.1_at	AT1G78670	ATGGH3, GGH3 | gamma-glutamyl hydrolase 3 | chr1:29590945-29593499 FORWARD LENGTH=1347	9.05561	9.08891	9.23669	9.01226	9.09837	9.40727	9.19246	9.1718	9.23246	9.251	9.01245	8.97559	9.08556	8.87619	8.98745	7.56206	7.28019	7.54263	7.37766	7.44064	8.35312	8.24606	8.40164	8.44695	8.36194	8.85338	9.09115	8.90222	8.72584	8.89315	9.03108	9.13197	9.23309	8.81438	9.05263	-0.152628	0.0930077	0.656063	0.110922	0.21377	0.999629	1.65773	1.48348e-13	4.72148e-09	0.736425	8.54278e-08	0.000151051
AT5G39050.1_at	AT5G39050	HXXXD-type acyl-transferase family protein | chr5:15634586-15636065 FORWARD LENGTH=1480	8.42771	8.29351	8.3015	8.56179	8.39613	8.08723	8.68879	8.00821	7.9064	8.17266	8.39663	8.56775	8.28163	8.36105	8.40177	6.60093	6.95345	7.0116	6.4344	6.7501	7.47292	7.29527	7.79596	7.53861	7.52569	7.44591	7.73565	7.49233	7.58807	7.56549	7.41624	7.87225	7.31528	7.55694	7.54018	0.22347	0.179051	0.744896	-0.00563901	0.972252	0.999629	1.64603	5.08671e-09	7.00774e-06	0.870434	3.45305e-05	0.00895144
AT5G23760.1_at	AT5G23760	Copper transport protein family | chr5:8013085-8014228 REVERSE LENGTH=568	5.50821	5.68848	6.16412	5.79515	5.78899	5.64589	5.68384	5.77984	5.77396	5.72088	5.39833	5.16605	5.53903	5.64524	5.43716	4.5394	3.43893	4.41875	4.18949	4.14664	5.25403	4.83208	4.99006	4.92855	5.00118	5.29937	5.66378	6.03044	5.29106	5.57116	5.69907	5.87645	6.3017	5.79866	5.91897	0.0681073	0.723432	0.960376	0.351829	0.0796277	0.999629	1.64235	7.03222e-08	5.20499e-05	0.787812	0.000579325	0.0560431
AT1G67550.1_at	AT1G67550	URE | urease | chr1:25312740-25317395 FORWARD LENGTH=3103	6.66564	6.70697	6.76106	6.46339	6.64926	6.82407	6.64715	6.75799	6.47998	6.6773	6.4439	6.31981	6.56181	6.26645	6.39799	4.90762	4.65155	5.34679	5.12736	5.00833	6.03557	5.62046	6.11353	6.04454	5.95353	5.77669	5.27408	5.90049	5.55851	5.62744	5.51537	5.09229	5.61659	5.6488	5.46826	-0.0280303	0.841545	0.979479	0.251273	0.0855717	0.999629	1.64094	5.22592e-10	1.84806e-06	0.69574	8.35139e-05	0.0159404
AT1G26240.1_at	AT1G26240	Proline-rich extensin-like family protein | chr1:9078140-9079576 REVERSE LENGTH=1437	6.07035	5.78814	5.46036	5.84599	5.79121	5.81244	6.04047	5.57805	5.11908	5.63751	6.09806	6.16837	6.38866	5.68232	6.08435	4.43907	3.38185	4.73251	4.0595	4.15323	4.56497	3.00767	3.24037	2.77795	3.39774	3.64753	3.34724	2.8379	3.3147	3.28684	4.216	3.20321	3.3195	2.82496	3.39092	0.1537	0.647053	0.944629	-0.293143	0.38616	0.999629	1.63798	9.77251e-05	0.0127996	2.39347	9.0371e-07	0.000700468
AT4G19880.2_at	AT4G19880	Glutathione S-transferase family protein | chr4:10784391-10786423 REVERSE LENGTH=1496	5.74923	5.34528	4.54701	4.96637	5.15197	5.24692	4.09789	4.58703	4.00264	4.48362	3.99482	4.65434	3.93948	4.76948	4.33953	2.269	3.97988	3.82421	3.98439	3.51437	4.82171	2.62092	3.3052	4.57906	3.83172	3.90724	4.10236	5.15776	3.00096	4.04208	4.91784	3.68094	3.956	5.26299	4.45444	0.668353	0.16582	0.733097	0.81244	0.0960901	0.999629	1.6376	0.0023202	0.106558	1.32025	0.0105068	0.286057
AT5G62760.3_at	AT5G62760	P-loop containing nucleoside triphosphate hydrolases superfamily protein | chr5:25204472-25209508 REVERSE LENGTH=2308	5.27912	2.40462	3.59146	4.87986	4.03876	2.97864	3.6233	2.39696	3.06579	3.01617	2.94135	2.86765	3.4863	3.17382	3.11728	3.76452	2.6266	1.54432	1.84998	2.44635	2.49032	1.70108	2.9228	2.58124	2.42386	2.27644	3.51698	2.86214	3.29691	2.98812	1.95997	3.23005	3.48302	2.08379	2.68921	1.02259	0.0659835	0.618685	0.921482	0.0947431	0.999629	1.59241	0.00688685	0.193629	1.6149	0.00626706	0.219782
AT5G13750.3_at	AT5G13750	ZIFL1 | zinc induced facilitator-like 1 | chr5:4438200-4441571 FORWARD LENGTH=1835	7.89025	8.18962	8.12416	8.08176	8.07145	8.08998	8.2291	7.84042	8.25344	8.10323	8.01652	8.10929	8.14232	8.28346	8.1379	6.51837	6.27532	6.81215	6.31529	6.48028	6.99489	6.77598	7.52773	7.08646	7.09627	7.33262	7.28678	7.40008	7.32049	7.33499	7.28702	7.34458	7.52985	7.23597	7.34936	-0.0317869	0.830596	0.977159	-0.0664515	0.655396	0.999629	1.59116	2.17268e-09	4.93928e-06	0.97518	2.84097e-06	0.00150667
AT3G21250.2_at	AT3G21250	MRP6, ABCC8 | multidrug resistance-associated protein 6 | chr3:7457433-7463525 REVERSE LENGTH=4894	8.7476	8.5436	9.0252	8.50815	8.70614	8.90503	8.61517	8.80768	8.67905	8.75173	8.48071	8.5716	8.97879	8.55415	8.64631	6.9815	6.75706	7.50236	7.26391	7.12621	8.13209	7.67895	8.3082	8.13569	8.06373	8.29481	8.40799	8.61793	8.26364	8.39609	8.4182	8.44962	8.60862	8.13715	8.4034	-0.0455969	0.78776	0.970575	0.0598236	0.724117	0.999629	1.57993	1.85929e-08	2.03601e-05	0.642403	0.00115426	0.086439
AT2G36750.1_at	AT2G36750	UGT73C1 | UDP-glucosyl transferase 73C1 | chr2:15410462-15412038 REVERSE LENGTH=1577	6.26765	6.15321	6.12175	6.2743	6.20423	5.81534	6.48327	6.04812	5.69609	6.0107	6.1237	6.30737	6.03226	5.96458	6.10698	5.26709	4.66266	4.2274	4.50088	4.66451	5.0599	4.86288	5.66324	5.16449	5.18763	6.02479	5.92501	6.32897	6.02637	6.07629	6.0036	6.52078	6.15491	5.90156	6.14521	0.193525	0.350154	0.849807	0.09725	0.635632	0.999629	1.53972	4.44223e-07	0.000239632	1.0166	8.28264e-05	0.0159404
AT1G64780.1_at	AT1G64780	ATAMT1;2, AMT1;2 | ammonium transporter 1;2 | chr1:24060770-24062630 REVERSE LENGTH=1861	6.86204	6.34913	6.99009	6.98136	6.79565	6.85728	6.53411	7.0513	7.1185	6.8903	6.77584	6.48269	7.08683	6.67681	6.75554	5.06376	5.07147	5.56066	5.38335	5.26981	5.28235	5.28807	5.38239	5.15071	5.27588	5.74891	5.53505	5.84903	5.96929	5.77557	6.38076	6.12462	6.52077	6.59439	6.40514	-0.0946437	0.572307	0.924141	0.0401103	0.810187	0.999629	1.52584	2.55856e-08	2.54473e-05	1.51977	2.71801e-08	5.76707e-05
AT4G31970.1_at	AT4G31970	CYP82C2 | cytochrome P450, family 82, subfamily C, polypeptide 2 | chr4:15462408-15464358 FORWARD LENGTH=1572	6.53183	7.04878	5.74417	6.89707	6.55546	6.97056	7.12469	6.28986	7.21306	6.89954	6.88852	7.65514	6.45774	6.91179	6.9783	4.71057	5.44978	4.63084	5.34865	5.03496	3.9954	4.76039	4.54546	5.14814	4.61235	4.00898	4.19711	4.09529	4.35157	4.16324	3.95476	4.47641	4.24543	4.49428	4.29272	-0.344081	0.289792	0.824812	-0.422835	0.19677	0.999629	1.5205	0.00013372	0.0159107	1.94312	7.77618e-06	0.0031077
AT4G15550.1_at	AT4G15550	IAGLU | indole-3-acetate beta-D-glucosyltransferase | chr4:8877590-8879327 REVERSE LENGTH=1738	7.66041	7.63306	8.24439	7.76373	7.8254	7.70989	7.78999	8.08416	7.66929	7.81333	7.70644	7.5651	8.31797	7.55719	7.78667	6.09132	6.05514	7.20642	5.95473	6.3269	7.23041	6.41307	7.62794	7.26174	7.13329	8.49412	8.42115	8.59315	8.59801	8.52661	8.14949	8.08614	8.34056	8.21215	8.19709	0.0120677	0.964986	0.994527	0.0387259	0.888001	0.999629	1.4985	2.89493e-05	0.00576173	0.692107	0.0198796	0.372607
AT2G26020.1_at	AT2G26020	PDF1.2b | plant defensin 1.2b | chr2:11089250-11089597 FORWARD LENGTH=274	4.11856	3.45264	3.61168	5.07893	4.06545	3.43845	3.70775	3.39533	4.85763	3.84979	3.30255	2.93769	3.7256	3.34238	3.32705	3.04504	2.2438	2.53222	2.47266	2.57343	3.24096	2.91586	3.67243	2.41636	3.0614	7.89929	6.71363	8.29418	7.83462	7.68543	3.70954	2.9994	3.18612	3.23275	3.28195	0.215663	0.552656	0.918755	0.738398	0.0528019	0.999629	1.49202	0.000543898	0.0406353	1.00405	0.0113351	0.293025
AT1G14520.2_at	AT1G14520	MIOX1 | myo-inositol oxygenase 1 | chr1:4968142-4970007 REVERSE LENGTH=1217	5.29858	6.0907	5.43208	5.5939	5.60382	5.21347	5.99308	5.83132	5.04545	5.52083	5.72209	5.63219	5.26177	5.4845	5.52514	3.93149	4.67084	4.06332	4.03	4.17391	4.32561	4.9898	4.62989	4.68604	4.65783	5.17573	5.53156	4.94669	5.25311	5.22677	5.10179	5.47138	5.31073	4.88577	5.19242	0.0829868	0.712421	0.958105	0.0786769	0.726691	0.999629	1.4299	4.28879e-06	0.00140721	0.945982	0.000452325	0.0464392
AT4G23060.1_at	AT4G23060	IQD22 | IQ-domain 22 | chr4:12087203-12090575 FORWARD LENGTH=1702	7.2546	7.26741	6.69433	6.9438	7.04004	6.7724	6.80746	6.74195	6.77605	6.77447	7.02844	7.08155	6.99607	6.70602	6.95302	5.40081	5.78171	5.89466	5.41927	5.62411	6.34682	6.1817	6.30001	6.22371	6.26306	6.969	6.90064	6.89997	6.72505	6.87366	6.45764	6.58276	6.55998	6.43247	6.50821	0.26557	0.0579549	0.601826	0.0870148	0.515636	0.999629	1.41592	2.42732e-09	5.15028e-06	0.776976	1.26729e-05	0.00420146
AT4G37520.2_at	AT4G37520	Peroxidase superfamily protein | chr4:17631657-17633235 FORWARD LENGTH=1203	6.02717	6.14673	5.97885	5.97224	6.03125	6.49741	6.38418	6.10586	6.50854	6.374	5.99278	6.11431	5.94354	6.23047	6.07028	4.63579	4.7747	4.63315	4.56537	4.65225	4.51479	4.69705	4.5198	4.66482	4.59911	5.1021	5.30863	4.84846	5.11819	5.09435	4.84299	4.85932	4.63983	4.82325	4.79135	-0.342753	0.00206781	0.300513	-0.0390292	0.687557	0.999629	1.37899	2.05274e-11	1.63331e-07	1.43213	1.08498e-11	1.15106e-07
AT3G18100.1_at	AT3G18100	MYB4R1, AtMYB4R1 | myb domain protein 4r1 | chr3:6200578-6204583 FORWARD LENGTH=2655	4.07059	3.10217	4.11728	4.41879	3.92721	2.05544	4.22873	3.82654	4.85771	3.7421	3.83858	2.97698	3.62282	3.13835	3.39418	3.02532	2.27193	1.45981	3.45951	2.55414	1.79619	3.17469	2.27847	2.36875	2.40452	2.81375	3.32902	2.32828	2.89619	2.84181	2.86976	3.64535	2.98253	4.25252	3.43754	0.185104	0.717047	0.95953	0.533023	0.303022	0.999629	1.37306	0.0136361	0.277997	1.52268	0.00716351	0.235774
AT2G47890.2_at	AT2G47890	B-box type zinc finger protein with CCT domain | chr2:19607996-19609632 FORWARD LENGTH=1487	8.70945	9.01202	8.66614	8.80106	8.79717	8.75055	9.17805	8.55035	8.93772	8.85417	8.84105	8.89704	8.64179	8.78362	8.79087	7.56926	7.34728	7.4778	7.41349	7.45196	8.14426	8.11404	7.95542	8.10688	8.08015	8.35939	8.48251	8.27186	8.28178	8.34888	8.34575	8.63	8.33296	8.28089	8.3974	-0.0569961	0.624634	0.937834	0.00629742	0.956743	0.999629	1.34521	6.20006e-10	1.97329e-06	0.717023	6.28955e-06	0.00275756
AT3G04000.1_at	AT3G04000	NAD(P)-binding Rossmann-fold superfamily protein | chr3:1035500-1036672 FORWARD LENGTH=1056	6.47659	6.72231	6.19122	6.50715	6.47432	5.85513	6.86374	5.91464	5.81821	6.11293	6.83363	6.78811	6.56941	6.80248	6.74841	4.89051	5.35567	5.45481	4.84029	5.13532	5.56798	5.5994	6.00293	5.49201	5.66558	4.93903	5.32001	5.07609	5.16001	5.12378	4.63557	5.55383	5.10982	4.63141	4.98266	0.361393	0.0922146	0.654975	-0.274085	0.194196	0.999629	1.339	3.2824e-06	0.00113125	0.808741	0.00086616	0.0714178
AT4G19810.1_at	AT4G19810	Glycosyl hydrolase family protein with chitinase insertion domain | chr4:10763934-10765753 REVERSE LENGTH=1357	7.28278	7.41115	7.47722	7.28266	7.36345	8.03655	8.17294	7.82516	8.13643	8.04277	7.11374	7.68239	7.53471	6.82426	7.28878	5.92745	6.20837	6.12377	5.89138	6.03774	6.39355	6.48024	6.24453	6.17265	6.32274	4.95476	4.6746	4.62452	4.76902	4.75573	5.13154	5.27286	5.04781	5.11964	5.14296	-0.679316	0.000222871	0.196678	0.0746763	0.620182	0.999629	1.32571	4.34764e-08	3.73979e-05	1.04071	1.38506e-06	0.000881649
AT1G26770.1_at	AT1G26770	ATEXPA10, AT-EXP10, ATEXP10, ATHEXP ALPHA 1.1, EXP10, EXPA10 | expansin A10 | chr1:9259605-9261313 FORWARD LENGTH=1366	6.55652	6.06817	6.58768	6.70375	6.47903	6.3015	6.46876	6.36615	6.25681	6.3483	5.83162	6.26267	6.21472	5.92933	6.05959	4.87547	5.32649	5.55215	4.8897	5.16095	4.81822	5.62558	6.15993	5.85766	5.61535	5.28595	5.71097	5.8107	5.80529	5.65323	5.56771	5.21326	5.79841	5.5181	5.52437	0.130728	0.566971	0.922711	0.419445	0.0775152	0.999629	1.31808	1.37933e-05	0.00327611	0.863685	0.00114612	0.0861924
AT5G61820.1_at	AT5G61820	FUNCTIONS IN: molecular_function unknown; INVOLVED IN: biological_process unknown; LOCATED IN: vacuole; EXPRESSED IN: 24 plant structures; EXPRESSED DURING: 15 growth stages; CONTAINS InterPro DOMAIN/s: Stress up-regulated Nod 19 (InterPro:IPR011692); Has 30201 Blast hits to 17322 proteins in 780 species: Archae - 12; Bacteria - 1396; Metazoa - 17338; Fungi - 3422; Plants - 5037; Viruses - 0; Oth…	9.41676	9.67493	9.71707	9.66835	9.61928	9.65557	9.93581	9.56132	10.0636	9.80407	9.29831	9.79802	9.60669	9.48638	9.54735	8.27113	8.38397	8.38453	8.25207	8.32293	8.82056	8.82913	9.06773	9.06727	8.94617	8.94853	9.20271	9.09703	9.04466	9.07323	9.05313	9.44213	9.25632	9.04961	9.2003	-0.184798	0.144577	0.71479	0.0719246	0.560259	0.999629	1.29635	2.7903e-09	5.20876e-06	0.673102	2.73827e-05	0.00751301
AT1G69440.1_at	AT1G69440	AGO7, ZIP | Argonaute family protein | chr1:26101527-26105166 REVERSE LENGTH=3161	6.49163	6.09617	6.56964	6.08673	6.31104	5.9752	5.63432	6.39973	5.78437	5.9484	6.28903	6.11739	6.4762	5.87674	6.18984	5.16566	5.14113	5.20136	4.60821	5.02909	5.78733	5.26482	5.52063	5.96811	5.63522	6.61485	6.51407	6.98039	6.67193	6.69531	6.86364	6.59933	6.95289	6.89283	6.82717	0.362639	0.0757681	0.632723	0.1212	0.536935	0.999629	1.28195	2.8494e-06	0.00105451	0.675821	0.00246951	0.135981
AT1G26770.2_at	AT1G26770	ATEXPA10, AT-EXP10, ATEXP10, ATHEXP ALPHA 1.1, EXP10, EXPA10 | expansin A10 | chr1:9259750-9260792 FORWARD LENGTH=805	8.03614	8.3408	8.80097	8.49839	8.41908	8.03558	8.60203	8.4991	8.58036	8.42927	7.48861	8.40689	8.36259	7.9031	8.0403	6.77552	7.1989	7.69537	6.91377	7.14589	7.2316	7.58691	8.11385	7.42472	7.58927	7.45358	8.17794	8.07458	7.87624	7.89559	7.86718	7.64222	8.07672	7.8013	7.84686	-0.0101921	0.966704	0.994933	0.378778	0.132984	0.999629	1.27319	4.83131e-05	0.00810495	0.829806	0.00284666	0.146177
AT4G23680.1_at	AT4G23680	Polyketide cyclase/dehydrase and lipid transport superfamily protein | chr4:12336186-12337482 REVERSE LENGTH=751	7.43447	7.92835	8.24612	7.68763	7.82414	8.10335	8.31331	8.03192	8.23851	8.17177	6.98589	7.8417	7.41753	7.18508	7.35755	6.32093	6.9089	6.56556	6.52987	6.58131	6.89175	7.44211	7.22058	7.14061	7.17376	9.24846	9.61558	8.55504	8.7381	9.0393	6.39834	7.03231	6.48153	6.52802	6.61005	-0.347633	0.0771681	0.633977	0.466588	0.0215304	0.946815	1.24283	2.63005e-06	0.00100851	0.650378	0.00249476	0.136262
AT4G14040.1_at	AT4G14040	EDA38, SBP2 | selenium-binding protein 2 | chr4:8100349-8102875 REVERSE LENGTH=1853	8.93525	9.02279	8.97838	9.13861	9.01876	8.55705	8.99677	8.96085	8.66852	8.7958	8.92495	8.69511	8.92062	8.98362	8.88107	7.73783	7.72986	7.83181	7.82184	7.78034	8.1394	8.34914	8.23825	8.13595	8.21569	8.80535	8.80164	9.07048	8.80821	8.87142	8.94641	8.95455	8.99348	8.69724	8.89792	0.222962	0.0373079	0.559895	0.137687	0.182107	0.999629	1.23842	2.32022e-10	1.05494e-06	0.803073	1.92102e-07	0.00027791
AT5G51830.1_at	AT5G51830	pfkB-like carbohydrate kinase family protein | chr5:21069572-21071735 FORWARD LENGTH=1454	6.54171	6.75621	6.18595	6.33541	6.45482	6.29795	6.61049	6.35425	6.90419	6.54172	6.39501	6.63879	6.55211	6.79704	6.59574	5.0151	5.29755	5.64927	4.9658	5.23193	5.9524	5.6716	6.03344	5.67462	5.83301	6.02853	6.13321	6.11602	6.03867	6.07911	6.10769	6.47944	6.01348	6.12116	6.18044	-0.0868968	0.607976	0.933828	-0.140915	0.408284	0.999629	1.22289	7.53765e-07	0.000374845	0.621811	0.00149053	0.0996623
AT1G11310.1_at	AT1G11310	MLO2, ATMLO2, PMR2 | Seven transmembrane MLO family protein | chr1:3800738-3804185 REVERSE LENGTH=2198	3.52157	3.01581	2.60508	3.43742	3.14497	3.23666	3.63048	2.45382	4.58886	3.47745	3.50497	2.51992	3.76611	3.42043	3.30286	2.70671	1.61248	1.67378	1.72303	1.929	1.96436	1.9969	1.73312	3.14959	2.21099	1.84638	4.8334	2.0734	3.60396	3.08928	3.72395	2.07759	3.56707	3.97321	3.33545	-0.332483	0.420198	0.878515	-0.157886	0.69987	0.999629	1.21597	0.00734969	0.200616	0.933977	0.0323618	0.45655
AT3G44300.1_at	AT3G44300	NIT2, AtNIT2 | nitrilase 2 | chr3:15983311-15985535 FORWARD LENGTH=1423	5.09519	5.39314	5.46974	5.49254	5.36265	5.70829	5.64245	5.27208	5.76771	5.59763	5.12057	5.20924	5.06365	5.55969	5.23829	4.32211	4.08866	3.96865	4.2211	4.15013	4.46749	4.17756	4.23409	4.09397	4.24328	4.42484	4.38326	3.56095	4.72132	4.27259	4.87696	4.76111	4.29475	4.52736	4.61504	-0.234979	0.096321	0.658446	0.124364	0.365501	0.999629	1.21253	3.69043e-08	3.26265e-05	1.11938	1.2087e-07	0.000202471
AT1G55500.2_at	AT1G55500	ECT4 | evolutionarily conserved C-terminal region 4 | chr1:20719548-20722739 FORWARD LENGTH=2322	6.17013	7.33626	6.58439	6.80049	6.72282	6.36368	6.32036	6.04234	5.85683	6.1458	6.53332	6.67279	6.03216	6.14055	6.34471	5.93648	4.3737	5.95406	5.80888	5.51828	4.68696	6.20123	6.55101	6.13989	5.89477	6.31761	6.42805	6.67488	5.69892	6.27986	6.2635	6.17766	6.3087	6.73206	6.37048	0.577018	0.139278	0.709138	0.378111	0.324261	0.999629	1.20454	0.00461832	0.156521	0.828044	0.0394429	0.488671
AT1G01720.1_at	AT1G01720	ATAF1, ANAC002 | NAC (No Apical Meristem) domain transcriptional regulator superfamily protein | chr1:268330-269819 FORWARD LENGTH=1316	7.93049	8.12033	8.47922	8.00917	8.1348	8.04145	8.21911	8.17025	8.19928	8.15752	8.08502	8.3114	8.03404	7.99428	8.10618	6.8748	6.95681	7.0847	6.87593	6.94806	7.35401	7.45573	7.66776	7.28479	7.44057	7.8237	8.09083	7.75689	7.94919	7.90515	7.72829	7.99864	7.83124	7.86503	7.8558	-0.0227181	0.844669	0.980002	0.0286217	0.805093	0.999629	1.18675	4.45222e-09	7.00774e-06	0.694234	9.23873e-06	0.00337978
AT1G77450.1_at	AT1G77450	anac032, NAC032 | NAC domain containing protein 32 | chr1:29099954-29101261 FORWARD LENGTH=1117	7.77162	7.93384	8.34895	7.97372	8.00703	7.89936	7.73734	8.15459	7.7921	7.89585	7.63042	8.09681	8.02629	7.57457	7.83203	6.84378	6.86927	6.94585	6.73566	6.84864	7.15291	7.23399	7.52298	7.38384	7.32343	7.16372	7.41236	7.03236	7.01393	7.15559	6.98679	7.68526	7.38067	7.19537	7.31202	0.111182	0.435111	0.882669	0.175004	0.224922	0.999629	1.15839	1.29306e-07	8.39879e-05	0.683601	0.000110068	0.0189358
AT4G13180.1_at	AT4G13180	NAD(P)-binding Rossmann-fold superfamily protein | chr4:7657196-7658197 REVERSE LENGTH=1002	7.48119	7.77561	7.53564	8.00068	7.69828	7.7511	7.8642	7.36078	8.2949	7.81774	7.54651	7.71791	7.55478	8.14074	7.73999	6.48247	6.56941	6.57487	6.58831	6.55376	6.75111	6.54107	6.82917	7.02649	6.78696	6.39286	6.53919	6.1873	6.52793	6.41182	6.6278	6.3172	6.12757	6.56677	6.40984	-0.119462	0.497017	0.902908	-0.0417048	0.811522	0.999629	1.14452	2.94589e-06	0.00106544	0.911322	4.82679e-05	0.0112133
AT3G45060.1_at	AT3G45060	ATNRT2.6, NRT2.6 | high affinity nitrate transporter 2.6 | chr3:16477561-16479482 REVERSE LENGTH=1835	3.76522	3.66505	3.94024	3.91371	3.82105	3.04702	3.91872	4.24502	2.95913	3.54247	4.03686	3.67172	3.56921	3.80599	3.77095	2.65376	3.00439	2.61033	2.45214	2.68016	3.16227	3.09027	3.30835	2.83571	3.09915	2.56735	2.68109	2.20759	2.59273	2.51219	2.08076	2.3206	2.18958	2.14343	2.18359	0.278581	0.22366	0.781152	0.0501061	0.82327	0.999629	1.1409	6.35798e-05	0.00963367	0.721902	0.00425591	0.182527
AT4G01070.1_at	AT4G01070	GT72B1, UGT72B1 | UDP-Glycosyltransferase superfamily protein | chr4:461592-463449 REVERSE LENGTH=1858	9.01262	9.28988	9.47036	9.37463	9.28688	9.43474	9.62979	9.51934	10.0018	9.64641	9.07896	9.21996	9.36394	9.46894	9.28295	8.20303	8.05904	8.32761	8.01514	8.15121	8.62026	8.1588	8.38311	8.78785	8.4875	8.44135	8.48888	8.37833	8.60028	8.47721	9.03674	8.99472	8.88137	8.94053	8.96334	-0.359531	0.0247209	0.514005	0.0039277	0.978956	0.999629	1.13567	3.67622e-07	0.000208934	0.799373	3.45941e-05	0.00895144
AT3G56080.1_at	AT3G56080	S-adenosyl-L-methionine-dependent methyltransferases superfamily protein | chr3:20810309-20813036 REVERSE LENGTH=2098	5.3078	6.21944	6.23212	5.37719	5.78414	6.16661	6.2565	6.1145	6.32193	6.21489	5.4433	5.87679	5.98375	5.45672	5.69014	4.70372	4.56358	4.95198	4.43439	4.66342	4.74788	5.31118	4.9264	5.01865	5.00103	5.95728	5.81623	5.40605	5.79295	5.74313	6.22541	6.2714	6.20955	6.03596	6.18558	-0.430751	0.0454761	0.577657	0.0939987	0.644926	0.999629	1.12072	2.54715e-05	0.00526416	0.783106	0.00102159	0.0802822
AT2G37760.5_at	AT2G37760	NAD(P)-linked oxidoreductase superfamily protein | chr2:15831862-15833920 FORWARD LENGTH=1251	7.33021	7.64283	7.80555	7.53413	7.57818	7.21671	7.61094	7.50648	7.13123	7.36634	7.26239	7.47018	7.45701	7.40736	7.39923	6.41281	6.58082	6.77651	6.14923	6.47984	6.84382	6.9967	7.07261	6.87901	6.94803	6.50304	6.93057	6.8762	6.47892	6.69718	6.30618	6.85523	6.71345	6.31461	6.54737	0.211841	0.131767	0.704714	0.178948	0.198963	0.999629	1.09834	1.63569e-07	0.000102077	0.630147	0.000175673	0.0247396
AT5G50200.3_at	AT5G50200	WR3 | nitrate transmembrane transporters | chr5:20436180-20437726 FORWARD LENGTH=952	6.76528	6.97494	6.88749	6.70859	6.83408	6.96354	6.77509	6.86025	6.83399	6.85822	6.82965	6.70314	6.80064	6.51161	6.71126	6.02319	5.73809	5.82427	5.36205	5.7369	5.71854	5.93511	5.6304	6.1189	5.85074	6.86824	6.48678	6.65289	6.85476	6.71567	7.12121	6.81555	6.79937	6.96089	6.92425	-0.0241379	0.853638	0.980599	0.122818	0.353522	0.999629	1.09718	9.28061e-08	6.56386e-05	0.983341	4.49615e-07	0.000476996
AT4G04450.1_at	AT4G04450	WRKY42, AtWRKY42 | WRKY family transcription factor | chr4:2218379-2221114 FORWARD LENGTH=1588	6.08345	5.46402	5.44441	5.16527	5.53929	5.49853	5.33087	5.92059	5.52987	5.56997	5.62095	5.60066	5.78662	5.21548	5.55593	4.76809	4.18842	4.71953	4.09457	4.44265	4.61653	4.16345	4.45603	4.93872	4.54368	7.2799	6.77414	7.51457	7.16841	7.18425	6.61318	6.60346	6.82826	6.91551	6.7401	-0.0306785	0.885318	0.983526	-0.0166405	0.93763	0.999629	1.09663	5.47582e-05	0.00858517	0.995606	0.000156438	0.0235969
AT5G36130.1_at	AT5G36130	Cytochrome P450 superfamily protein | chr5:14209293-14209811 REVERSE LENGTH=423	5.70883	5.97348	5.42281	5.66654	5.69292	5.93039	5.63432	5.65235	6.7494	5.99162	5.52154	5.69126	5.78096	5.68163	5.66885	4.48064	5.04884	4.07397	4.803	4.60161	4.77538	4.13968	4.12186	4.13901	4.29398	6.16675	5.0976	5.94685	5.93892	5.78753	6.78135	6.41127	6.58098	6.55234	6.58148	-0.298703	0.21385	0.774479	0.0240692	0.918469	0.999629	1.09131	0.000171152	0.0185281	1.39893	1.00456e-05	0.00355245
AT5G36140.1_at	AT5G36140	CYP716A2 | cytochrome P450, family 716, subfamily A, polypeptide 2 | chr5:14212212-14213259 REVERSE LENGTH=957	6.0983	5.41283	5.49475	5.17523	5.54528	5.99134	5.4842	5.78507	6.53393	5.94864	6.07743	5.37861	5.52292	5.50876	5.62193	5.0985	4.01032	4.43704	4.28681	4.45817	2.8407	3.71831	3.42757	3.65254	3.40978	5.16081	5.10433	5.15742	5.14262	5.1413	6.95137	6.10638	6.41076	6.58049	6.51225	-0.403358	0.14573	0.715173	-0.0766503	0.775987	0.999629	1.08711	0.000664109	0.0465564	2.1355	2.08187e-07	0.000288085
AT4G15530.6_at	AT4G15530	PPDK | pyruvate orthophosphate dikinase | chr4:8864828-8870861 REVERSE LENGTH=2908	6.7951	6.79791	7.60011	6.81035	7.00087	6.9327	7.08951	7.40672	6.89754	7.08162	6.93447	7.24406	7.05196	7.21029	7.1102	5.7205	6.35328	5.72585	5.8934	5.92325	6.14732	6.46809	6.59976	6.27702	6.37305	7.05751	7.35229	7.43356	6.98	7.20584	6.67078	7.39805	7.24579	6.56456	6.96979	-0.0807524	0.661226	0.946804	-0.109329	0.553865	0.999629	1.07761	1.20417e-05	0.00301772	0.627819	0.00273571	0.144334
AT4G02280.1_at	AT4G02280	SUS3, ATSUS3 | sucrose synthase 3 | chr4:994927-998967 FORWARD LENGTH=2917	5.67504	5.57447	6.51574	5.72602	5.87282	5.93109	6.33371	5.96726	6.08006	6.07803	5.13411	6.07141	5.67151	5.26243	5.53486	4.67936	5.23295	4.75426	4.5204	4.79674	4.87448	4.92936	5.28243	4.82328	4.97739	4.9736	4.64525	5.00113	4.81057	4.85764	5.48557	5.62518	5.64684	6.0897	5.71182	-0.20521	0.35779	0.852523	0.337953	0.137449	0.999629	1.07608	0.000100769	0.0129382	0.895429	0.000634103	0.0586674
AT5G50200.1_at	AT5G50200	WR3, ATNRT3.1, NRT3.1 | nitrate transmembrane transporters | chr5:20436498-20437726 FORWARD LENGTH=938	2.70249	3.28927	3.84379	4.15107	3.49665	3.81862	3.28242	3.82825	4.01906	3.73709	4.53704	3.75496	2.54078	3.28086	3.52841	2.61792	2.20376	2.40835	2.4682	2.42456	2.2511	2.40372	2.32082	2.11638	2.273	2.99381	2.04495	2.09907	3.86238	2.75005	3.81986	3.43173	3.28349	2.52435	3.26486	-0.240433	0.470143	0.894609	-0.0317556	0.923455	0.999629	1.0721	0.00403062	0.145776	1.22365	0.00142884	0.0968639
AT1G17860.1_at	AT1G17860	Kunitz family trypsin and protease inhibitor protein | chr1:6149301-6150038 FORWARD LENGTH=738	8.57549	8.77922	8.32832	8.55407	8.55927	8.97853	8.56692	8.34903	8.72442	8.65473	8.57733	8.58143	8.36977	8.6503	8.54471	7.6257	7.69341	7.14658	7.49787	7.49089	7.37516	7.32282	7.16358	7.51167	7.34331	5.58207	5.68846	5.24428	5.58133	5.52403	5.69173	6.05054	5.63194	5.68786	5.76552	-0.0954526	0.501052	0.904784	0.0145663	0.917711	0.999629	1.06838	4.01897e-07	0.000224406	1.21596	6.14953e-08	0.000122326
AT5G67430.1_at	AT5G67430	Acyl-CoA N-acyltransferases (NAT) superfamily protein | chr5:26910315-26912103 FORWARD LENGTH=1522	6.50277	6.50612	5.87437	6.19218	6.26886	6.70436	6.3986	6.17722	6.16985	6.36251	6.1367	6.43036	5.88152	6.06374	6.12808	5.06648	5.46088	5.27316	5.14448	5.23625	5.045	5.26195	5.50055	4.77291	5.1451	4.91078	5.24637	4.66643	4.63457	4.86454	4.85265	5.10589	5.1152	4.61688	4.92265	-0.0936466	0.59708	0.930894	0.140782	0.429062	0.999629	1.03261	1.23499e-05	0.00307079	1.12376	4.24708e-06	0.00205892
AT3G28007.1_at	AT3G28007	SWEET4, AtSWEET4 | Nodulin MtN3 family protein | chr3:10408092-10409745 REVERSE LENGTH=1019	3.90513	4.52573	5.49371	4.32029	4.56121	4.79348	5.58523	5.38739	5.2249	5.24775	3.58271	5.49696	4.11669	3.22962	4.10649	3.72768	3.56843	3.54808	3.31146	3.53891	3.25667	3.92874	3.49672	3.28949	3.4929	3.07875	4.56708	4.0118	3.63058	3.82205	3.91931	4.22254	3.84972	4.0064	3.99949	-0.686539	0.0846172	0.647261	0.454718	0.242479	0.999629	1.0223	0.0140638	0.281842	1.06831	0.0108188	0.289055
AT3G50650.1_at	AT3G50650	GRAS family transcription factor | chr3:18806258-18808210 REVERSE LENGTH=1953	5.19179	5.27739	5.26416	4.84171	5.14376	4.91947	5.02551	5.16866	4.8964	5.00251	4.82245	5.16805	5.29559	4.97536	5.06536	4.26421	4.15481	4.41574	3.65586	4.12266	4.61933	4.5455	4.53209	4.47589	4.5432	4.02178	4.69445	4.07362	4.23408	4.25598	4.37	4.34867	4.21036	3.98681	4.22896	0.141253	0.336402	0.845314	0.0783991	0.590337	0.999629	1.0211	1.11886e-06	0.000523676	0.600559	0.000528921	0.0522794
AT3G17185.2_at	AT3G17185	TASIR-ARF, TAS3, ATTAS3 | TAS3/TASIR-ARF (TRANS-ACTING SIRNA3); other RNA | chr3:5861491-5862437 FORWARD LENGTH=947	4.69183	4.76831	5.25868	4.7229	4.86043	4.74698	4.77024	5.38942	4.45401	4.84016	4.99274	4.4249	5.27171	4.54466	4.8085	3.79529	3.37674	4.19924	4.00455	3.84395	4.05004	4.0431	4.50411	3.93173	4.13225	5.27605	5.39857	5.35329	4.72003	5.18699	5.39748	5.16241	5.63325	5.31828	5.37786	0.0202678	0.928697	0.990254	0.0519244	0.818785	0.999629	1.01648	0.000241405	0.0232824	0.728183	0.00430084	0.18364
AT2G19500.1_at	AT2G19500	CKX2, ATCKX2 | cytokinin oxidase 2 | chr2:8444204-8447355 REVERSE LENGTH=1667	4.23749	4.72335	4.08238	4.38494	4.35704	4.91811	4.46676	3.94728	4.07436	4.35163	4.48094	4.43452	3.8325	4.17922	4.23179	2.89314	3.8279	3.13815	3.56345	3.35566	3.65425	3.8526	3.3383	3.76455	3.65243	3.23498	3.13053	3.2568	3.65361	3.31898	2.88652	3.5906	3.14935	3.43576	3.26556	0.00540904	0.981118	0.99713	0.125243	0.585259	0.999629	1.00138	0.000306934	0.0273636	0.704611	0.00578187	0.210895
AT3G49120.1_at	AT3G49120	ATPERX34, PERX34, PRXCB, ATPCB, PRX34 | peroxidase CB | chr3:18207651-18210132 FORWARD LENGTH=1321	7.13902	7.24462	7.26982	7.15357	7.20176	7.74347	7.50666	7.35109	7.47679	7.5195	7.24207	7.40885	7.3169	7.18878	7.28915	6.11612	6.20013	6.31682	6.17425	6.20183	5.86636	5.73606	5.74355	5.89833	5.81108	7.54639	7.59479	7.04588	7.29184	7.36972	7.70495	7.67788	7.48035	7.61137	7.61864	-0.317741	0.00164632	0.281407	-0.0873927	0.323351	0.999629	0.999928	7.44857e-10	2.15514e-06	1.39068	3.06345e-12	9.75004e-08
AT3G47780.1_at	AT3G47780	ATATH6, ATH6 | ABC2 homolog 6 | chr3:17624479-17629013 FORWARD LENGTH=2870	6.23578	6.22212	6.00903	5.75349	6.05511	6.52406	6.10602	5.87731	6.43084	6.23456	6.22054	6.15476	5.79235	6.11474	6.0706	5.29455	4.45246	5.04435	5.43276	5.05603	5.29808	4.98539	4.91192	4.568	4.94085	5.40095	5.02676	5.10875	5.05099	5.14686	5.55561	4.77267	5.33484	5.54072	5.30096	-0.179453	0.383249	0.864715	-0.0154923	0.939356	0.999629	0.999073	9.49968e-05	0.0127036	1.11426	2.76584e-05	0.00752378
AT4G28040.5_at	AT4G28040	nodulin MtN21 /EamA-like transporter family protein | chr4:13940601-13942436 FORWARD LENGTH=1462	5.49224	5.4904	6.04303	5.4149	5.61014	5.89187	5.79578	5.92983	5.79676	5.85356	5.23358	5.60336	5.76439	4.95514	5.38912	4.076	5.09928	4.8123	4.52911	4.62917	4.68384	5.19086	5.00368	4.17894	4.76433	6.15336	6.8365	6.10707	6.3521	6.36226	6.44834	6.72936	6.54756	6.52385	6.56228	-0.243416	0.304549	0.831732	0.221022	0.349964	0.999629	0.980969	0.000462785	0.0360123	0.845814	0.00172011	0.108566
AT1G14520.1_at	AT1G14520	MIOX1 | myo-inositol oxygenase 1 | chr1:4968142-4970311 REVERSE LENGTH=1427	3.08744	3.91052	3.36779	3.20317	3.39223	3.2976	3.31215	2.80796	2.67719	3.02373	3.05719	4.12496	3.8932	2.80032	3.46892	2.57614	2.72587	1.94886	2.4259	2.41919	2.50647	2.89273	3.0252	2.56263	2.74676	2.63978	3.19193	1.93957	2.1734	2.48617	3.14389	2.94	2.06512	3.90077	3.01245	0.368507	0.183545	0.74836	-0.0766825	0.776839	0.999629	0.973039	0.00180165	0.0931741	0.645476	0.0261057	0.420478
AT1G51070.2_at	AT1G51070	bHLH115 | basic helix-loop-helix (bHLH) DNA-binding superfamily protein | chr1:18927877-18929680 FORWARD LENGTH=1187	7.1284	7.11362	7.23801	7.07807	7.13952	7.34068	7.31307	7.1811	7.10667	7.23538	7.04212	6.79037	7.0037	6.95546	6.94791	6.29346	5.95569	5.9987	6.42845	6.16908	6.75316	6.15572	6.23674	6.364	6.3774	7.08205	7.14954	7.20062	7.18446	7.15417	7.41517	7.36061	7.47961	7.49502	7.4376	-0.0958568	0.450437	0.888506	0.191608	0.140346	0.999629	0.970446	3.19997e-07	0.000188603	0.762119	8.18781e-06	0.00315474
AT1G05570.2_at	AT1G05570	CALS1 | callose synthase 1 | chr1:1647706-1659437 REVERSE LENGTH=6108	7.42679	7.34757	7.52761	7.23999	7.38549	7.68581	7.55161	7.34507	7.59303	7.54388	7.1877	7.25658	7.23821	7.45856	7.28526	6.60219	6.3175	6.45632	6.33595	6.42799	6.70228	6.3149	6.46876	6.80404	6.57249	7.44791	7.14437	7.42949	7.28489	7.32666	7.34074	7.37684	7.52253	7.47868	7.4297	-0.158395	0.17369	0.740258	0.100225	0.381997	0.999629	0.957497	8.45885e-08	6.11863e-05	0.812994	8.74191e-07	0.000695572
AT3G55880.2_at	AT3G55880	Alpha/beta hydrolase related protein | chr3:20736571-20738913 FORWARD LENGTH=1167	6.97248	7.16469	7.17302	6.85835	7.04214	7.27025	7.68639	7.06746	7.38261	7.35167	6.93838	7.53381	6.74056	6.82247	7.0088	6.34872	6.04705	6.06421	5.89134	6.08783	6.41765	6.81729	6.14187	6.15942	6.38406	6.88459	7.0472	6.33713	6.68373	6.73816	7.10064	7.03616	6.70006	6.59998	6.85921	-0.309537	0.101445	0.663793	0.0333337	0.854677	0.999629	0.954308	4.51169e-05	0.00784664	0.658081	0.00173395	0.109064
AT3G46130.2_at	AT3G46130	ATMYB48-1 | myb domain protein 48 | chr3:16945364-16946461 FORWARD LENGTH=995	5.71911	6.3174	5.93144	5.75307	5.93026	6.04754	5.69452	5.85445	5.68875	5.82132	6.07925	5.43146	6.11355	5.74047	5.84118	5.27687	4.60893	5.33646	4.7017	4.98099	5.00089	5.40055	5.48777	5.37813	5.31684	5.39387	5.22632	5.46902	4.98059	5.26745	4.09191	4.16155	5.31358	4.58049	4.53688	0.10894	0.570987	0.923619	0.0890758	0.642666	0.999629	0.949267	8.45219e-05	0.0116454	0.613418	0.00440353	0.186124
AT5G48010.2_at	AT5G48010	THAS, THAS1 | thalianol synthase 1 | chr5:19456960-19461689 FORWARD LENGTH=2493	7.49162	7.55741	8.32109	7.49818	7.71708	8.24544	8.05643	8.64946	8.53948	8.3727	7.30125	7.86813	8.12233	7.77755	7.76732	6.76359	6.58452	7.25601	6.46939	6.76838	5.42763	5.77218	5.81764	5.4729	5.62259	7.32898	6.61552	7.06115	7.19713	7.05069	8.10529	7.47993	7.85738	7.78884	7.80786	-0.655626	0.00642092	0.373603	-0.0502389	0.816178	0.999629	0.9487	0.000299058	0.0270691	2.09449	1.03793e-08	2.78089e-05
AT4G16260.1_at	AT4G16260	Glycosyl hydrolase superfamily protein | chr4:9200010-9201552 REVERSE LENGTH=1316	7.99321	8.17071	8.01834	8.04944	8.05793	8.76003	8.71076	8.4185	8.375	8.56607	7.89689	8.3093	8.09864	7.95426	8.06477	7.1439	7.54156	7.07042	6.7441	7.125	7.09668	7.23313	6.82553	6.87619	7.00788	6.10699	6.45233	5.51319	5.99848	6.01775	6.38988	6.58596	6.30917	6.45574	6.43519	-0.508146	0.00261775	0.32043	-0.00684673	0.963078	0.999629	0.93293	4.80297e-06	0.00152864	1.05005	9.97583e-07	0.000738374
AT1G14540.1_at	AT1G14540	Peroxidase superfamily protein | chr1:4974067-4975705 REVERSE LENGTH=1219	5.57499	5.9874	5.77196	5.92431	5.81466	6.26047	5.74287	5.83657	6.33402	6.04348	5.86219	5.56523	6.07508	5.90682	5.85233	4.92598	4.99379	4.77196	4.86883	4.89014	4.77561	5.02739	4.46695	4.79869	4.76716	4.60392	4.72091	4.62067	4.4888	4.60857	4.35324	4.40195	4.64943	4.79261	4.54931	-0.228818	0.138301	0.708265	-0.0376644	0.801452	0.999629	0.924524	6.2646e-06	0.00186649	1.0475	1.21017e-06	0.000810784
AT5G49990.1_at	AT5G49990	Xanthine/uracil permease family protein | chr5:20337641-20341881 REVERSE LENGTH=1935	6.87315	7.0069	7.28757	6.96434	7.03299	6.77746	6.93735	7.28078	6.98512	6.99518	6.61211	6.71198	7.02461	6.38997	6.68467	6.12896	5.98589	6.23109	6.08883	6.10869	6.31969	6.37972	6.37102	6.04087	6.27783	6.97992	7.27019	7.01019	6.87078	7.03277	6.79532	7.14394	7.0616	7.15831	7.03979	0.0378127	0.780603	0.969115	0.348321	0.0178342	0.923857	0.924294	1.73453e-06	0.000756232	0.755163	2.24958e-05	0.0064502
AT1G30820.1_at	AT1G30820	CTP synthase family protein | chr1:10944913-10949458 REVERSE LENGTH=2480	8.82929	9.04124	8.68093	8.75275	8.82605	8.23257	8.4856	8.31989	8.24758	8.32141	8.9183	8.82325	8.67979	9.05077	8.86803	7.94362	7.87571	8.04655	7.79896	7.91621	8.0797	8.17878	8.14333	8.04392	8.11143	8.68163	8.78475	8.71968	8.49619	8.67056	7.795	7.70465	7.68286	7.53623	7.67969	0.504641	5.34138e-05	0.121429	-0.0419766	0.668057	0.999629	0.909842	1.91914e-08	2.03601e-05	0.714621	6.55303e-07	0.000600378
AT1G69260.1_at	AT1G69260	AFP1 | ABI five binding protein | chr1:26039048-26040720 FORWARD LENGTH=1454	5.42563	6.26279	7.00062	6.04692	6.18399	6.53354	6.75904	6.86871	6.56656	6.68196	5.53556	6.53863	6.36622	5.27312	5.92838	5.45747	5.23951	5.29264	5.12681	5.27911	5.07288	5.63247	5.69219	5.49945	5.47425	5.54236	5.92991	5.3062	5.45924	5.55943	5.40241	6.05725	5.7692	5.70143	5.73257	-0.497974	0.0938319	0.65685	0.255608	0.37602	0.999629	0.904882	0.00477479	0.159797	0.709741	0.021291	0.38458
AT1G51690.1_at	AT1G51690	ATB ALPHA, B ALPHA | protein phosphatase 2A 55 kDa regulatory subunit B alpha isoform | chr1:19164063-19170446 FORWARD LENGTH=3741	3.51368	2.26371	3.79112	3.09872	3.16681	1.97906	2.5316	3.69413	3.87566	3.02011	2.1876	2.40454	2.01892	3.34501	2.48902	2.80216	2.47799	1.8767	1.99716	2.2885	2.07541	1.73896	2.43636	2.72934	2.24502	2.99886	2.8784	3.08519	2.61546	2.89448	2.19051	2.58147	3.40964	2.32334	2.62624	0.146696	0.724331	0.960554	0.677793	0.115079	0.999629	0.878306	0.0457317	0.471817	0.921793	0.0369945	0.478708
AT3G44310.2_at	AT3G44310	NIT1, ATNIT1, NITI | nitrilase 1 | chr3:15987074-15989086 FORWARD LENGTH=1205	7.87112	7.74707	7.59743	7.56964	7.69632	7.65333	7.72318	7.38281	7.43115	7.54762	7.15661	7.81747	7.52726	7.33172	7.45826	6.62727	6.95217	6.74629	7.01718	6.83573	7.0645	7.30921	7.07357	6.94157	7.09721	5.05746	4.9418	4.76352	5.13529	4.97452	4.80845	5.12727	4.94575	4.78545	4.91673	0.148698	0.283158	0.820735	0.238051	0.0933888	0.999629	0.860585	4.74947e-06	0.00152688	0.599103	0.000297766	0.0360342
AT1G54100.2_at	AT1G54100	ALDH7B4 | aldehyde dehydrogenase 7B4 | chr1:20195264-20198973 REVERSE LENGTH=1818	8.70251	8.94293	9.14485	8.63522	8.85638	8.68333	9.27271	8.84976	8.61312	8.85473	8.86569	9.27337	8.73614	9.04007	8.97882	7.82744	8.41973	7.87914	7.90244	8.00719	8.03484	8.50984	8.30482	8.07045	8.22999	7.90484	8.78204	7.81257	8.10502	8.15111	7.85405	8.42281	7.72353	7.94961	7.9875	0.00164969	0.992435	0.999397	-0.122438	0.484606	0.999629	0.849193	0.000100553	0.0129382	0.626392	0.00180324	0.111981
AT3G14680.1_at	AT3G14680	CYP72A14 | cytochrome P450, family 72, subfamily A, polypeptide 14 | chr3:4934420-4936563 FORWARD LENGTH=1698	5.91784	6.02667	6.01086	6.10512	6.01512	6.49095	6.19984	6.23559	6.49652	6.35573	5.95988	6.0414	6.13362	6.36938	6.12607	4.92868	5.4564	5.18295	5.13007	5.17453	3.88491	4.7234	4.66553	4.92601	4.54996	5.40549	5.57186	5.57281	5.61878	5.54223	5.29091	5.56741	5.52624	5.39659	5.44529	-0.340607	0.0616034	0.609551	-0.110948	0.524557	0.999629	0.840594	0.000107976	0.0134767	1.46516	8.32646e-08	0.000151051
AT3G43430.1_at	AT3G43430	RING/U-box superfamily protein | chr3:15354535-15355304 REVERSE LENGTH=770	5.19551	5.22106	5.06778	4.97758	5.11549	4.93057	4.64397	4.9176	4.70528	4.79935	5.04417	5.04119	5.06665	5.02154	5.04339	4.55504	4.23908	4.25644	4.08886	4.28485	4.4648	4.39587	4.26242	4.44924	4.39308	5.35025	4.92996	5.04014	4.97108	5.07286	4.62217	5.19253	4.82347	4.60209	4.81007	0.316131	0.00468872	0.348849	0.0720969	0.471986	0.999629	0.830631	9.99758e-08	6.91724e-05	0.722401	7.34162e-07	0.000631518
AT5G16140.1_at	AT5G16140	Peptidyl-tRNA hydrolase family protein | chr5:5270170-5271921 REVERSE LENGTH=951	2.34258	3.27394	2.62027	3.35294	2.89743	2.53772	1.97102	3.56605	2.57948	2.66357	1.86268	2.32623	2.2174	3.7723	2.54465	2.10455	1.99847	2.05959	2.1407	2.07583	2.09149	1.99969	2.29552	1.75331	2.035	2.22489	2.96804	1.83596	3.07915	2.52701	2.50349	1.50267	2.2576	2.50349	2.19181	0.233866	0.511805	0.907376	0.352784	0.326018	0.999629	0.821607	0.0301924	0.397244	0.86243	0.0237336	0.40459
AT2G30750.1_at	AT2G30750	CYP71A12 | cytochrome P450, family 71, subfamily A, polypeptide 12 | chr2:13099336-13101413 REVERSE LENGTH=1686	2.45574	2.6409	2.33305	3.11367	2.63584	3.73045	3.41957	2.91404	3.39351	3.36439	2.01663	3.23619	2.60547	3.21256	2.76771	1.83303	1.97948	1.63123	1.82804	1.81795	1.84925	2.09517	1.76658	1.77227	1.87082	1.87267	1.60829	1.45226	2.08226	1.75387	1.62084	1.78706	1.79537	2.02239	1.80641	-0.728553	0.005411	0.364751	-0.131873	0.574833	0.999629	0.817893	0.00229185	0.106022	0.765019	0.00381607	0.173851
AT3G26690.2_at	AT3G26690	ATNUDT13, ATNUDX13, NUDX13 | nudix hydrolase homolog 13 | chr3:9804253-9805715 REVERSE LENGTH=1091	6.1178	6.16391	5.78026	5.72387	5.94646	5.42704	6.16317	6.01193	5.40795	5.75252	5.97835	5.4617	5.70448	6.01682	5.79034	4.99424	5.20867	5.07744	5.28009	5.14011	5.30251	5.35252	5.14535	5.48931	5.32242	6.04172	6.07742	6.46721	5.79856	6.09623	5.52913	5.81423	5.94564	5.85693	5.78648	0.193937	0.264561	0.809597	0.156123	0.366203	0.999629	0.806348	0.000143426	0.0164002	0.624038	0.0015978	0.103393
AT3G01420.1_at	AT3G01420	ALPHA-DOX1, DOX1, DIOX1, PADOX-1 | Peroxidase superfamily protein | chr3:159466-162837 REVERSE LENGTH=2254	10.0879	10.0225	9.83375	9.90687	9.96275	10.7803	10.3388	10.1606	10.6492	10.4822	9.9461	10.1448	9.99099	10.0815	10.0408	8.99999	9.49663	9.05841	9.07625	9.15782	9.14889	8.70179	8.6824	8.97022	8.87582	8.1127	8.48584	7.64992	7.98992	8.05959	7.91	8.39524	7.57652	7.77529	7.91426	-0.51949	0.00161554	0.281407	-0.0780977	0.584901	0.999629	0.804926	1.87724e-05	0.00423738	1.08692	3.62699e-07	0.000421133
AT4G01070.2_at	AT4G01070	GT72B1 | UDP-Glycosyltransferase superfamily protein | chr4:461592-463556 REVERSE LENGTH=1564	5.40758	5.56169	5.72303	5.66427	5.58914	5.98369	5.81143	5.93646	5.84006	5.89291	5.50298	5.47064	5.75318	5.52653	5.56333	4.75297	4.637	4.95719	4.79172	4.78472	4.99225	4.90842	4.83946	4.94301	4.92079	5.15923	5.2534	5.15492	5.44085	5.2521	5.59407	5.78037	5.61364	6.04602	5.75852	-0.303769	0.00348384	0.337022	0.0258118	0.778814	0.999629	0.80442	4.86282e-08	4.07287e-05	0.668356	7.05158e-07	0.000623418
AT3G22410.1_at	AT3G22410	Sec14p-like phosphatidylinositol transfer family protein | chr3:7933167-7935808 REVERSE LENGTH=1508	5.39177	5.37173	5.12142	5.16863	5.26339	4.67317	5.66301	5.30886	4.87002	5.12876	4.93588	5.18027	5.36138	4.97487	5.1131	4.44602	4.08193	4.62606	4.70543	4.46486	4.6561	4.58643	4.70162	4.33727	4.57035	4.96568	5.06969	5.11286	5.02434	5.04314	4.9928	5.38449	5.07857	4.8036	5.06487	0.134627	0.464746	0.89247	0.150292	0.415284	0.999629	0.798527	0.000315804	0.0278394	0.693035	0.00116765	0.0871072
AT1G63650.1_at	AT1G63650	EGL3, EGL1, ATMYC-2 | basic helix-loop-helix (bHLH) DNA-binding superfamily protein | chr1:23599653-23602902 FORWARD LENGTH=2115	3.30414	2.56811	1.60882	3.10132	2.6456	2.08705	2.60851	1.87992	2.06082	2.15908	2.02775	2.22276	3.20718	2.43099	2.47217	1.82247	1.61468	1.98953	1.96268	1.84734	1.78903	1.82036	2.22736	2.24223	2.01975	1.88757	1.61468	2.21164	2.0734	1.94682	1.89937	1.57968	1.6355	2.40786	1.8806	0.486519	0.117903	0.687655	0.173427	0.565693	0.999629	0.798255	0.0147733	0.28793	0.62585	0.0488267	0.524471
AT5G37970.1_at	AT5G37970	S-adenosyl-L-methionine-dependent methyltransferases superfamily protein | chr5:15123089-15124684 REVERSE LENGTH=1239	3.90396	3.60907	3.54995	3.72766	3.69766	3.30698	2.48176	3.3911	3.92532	3.27629	2.9327	3.43334	3.71219	2.44342	3.13041	2.64619	2.76406	3.06134	3.13954	2.90278	3.07152	3.11417	3.10422	3.03076	3.08017	3.2125	2.69129	3.47699	3.68383	3.26615	2.87506	2.86233	2.68513	3.17555	2.89952	0.42137	0.114933	0.683225	0.567247	0.0386575	0.989835	0.794877	0.00581373	0.176559	0.617494	0.0258562	0.419122
AT4G29740.2_at	AT4G29740	CKX4, ATCKX4 | cytokinin oxidase 4 | chr4:14566265-14569332 FORWARD LENGTH=1861	6.25694	6.01081	6.54105	6.14075	6.23739	6.61953	5.95566	6.38737	6.11137	6.26848	6.19263	6.22469	6.37855	6.19254	6.2471	5.52578	5.13582	5.74027	5.38046	5.44558	5.20489	4.92014	5.30832	5.27875	5.17803	6.12026	5.84678	5.89224	5.96585	5.95628	6.25213	6.05766	6.10073	5.84302	6.06339	-0.0310934	0.839287	0.978949	-0.00971289	0.94946	0.999629	0.791806	5.35363e-05	0.0085195	1.05936	1.43185e-06	0.000893561
AT5G19440.1_at	AT5G19440	NAD(P)-binding Rossmann-fold superfamily protein | chr5:6556420-6558342 FORWARD LENGTH=1273	9.1159	9.22775	8.76063	9.22802	9.08307	8.82543	9.51451	8.78375	9.17933	9.07576	9.24967	9.25279	8.93585	9.49164	9.23249	8.15888	8.50395	8.44675	8.11209	8.30542	8.44328	8.33652	8.47574	8.58454	8.46002	8.36564	8.55547	8.0822	8.33047	8.33345	8.38592	8.61387	8.2506	8.44517	8.42389	0.00731972	0.963586	0.994314	-0.149411	0.357126	0.999629	0.777657	0.000107546	0.0134759	0.623054	0.000942192	0.0761095
AT4G10510.1_at	AT4G10510	Subtilase family protein | chr4:6495955-6499010 FORWARD LENGTH=2298	5.34904	5.37253	5.61685	5.03609	5.34363	5.16674	4.50999	5.2475	4.74304	4.91682	5.30974	5.08325	5.50263	5.40322	5.32471	4.30434	4.96764	4.12246	4.88296	4.56935	3.96204	4.50938	4.48107	4.37032	4.3307	2.98596	3.29155	3.67212	3.74013	3.42244	4.94995	4.48163	4.67444	4.25264	4.58966	0.426807	0.0469202	0.577657	0.0189163	0.925768	0.999629	0.774275	0.00110997	0.0665289	1.01292	7.90845e-05	0.0155372
AT2G01890.1_at	AT2G01890	PAP8, ATPAP8 | purple acid phosphatase 8 | chr2:396768-399208 REVERSE LENGTH=1265	7.34664	7.36869	7.70785	7.54416	7.49183	7.88216	7.64356	7.41741	7.14575	7.52222	7.48021	7.54443	7.17309	7.39719	7.39873	6.84575	6.28837	6.82745	6.91686	6.71961	6.80633	6.56308	6.31598	6.88161	6.64175	6.2514	6.412	5.80234	5.88335	6.08727	7.63502	6.97044	7.51365	8.10508	7.55605	-0.0303853	0.857795	0.980901	0.0930995	0.584414	0.999629	0.772228	0.000207452	0.0211621	0.850084	7.47584e-05	0.0150917
AT2G15220.1_at	AT2G15220	Plant basic secretory protein (BSP) family protein | chr2:6608659-6609506 FORWARD LENGTH=848	6.80231	6.92028	6.33771	7.25151	6.82795	7.95248	7.4005	6.86343	7.80748	7.50597	7.27604	7.39337	6.75843	7.55731	7.24629	5.86874	6.43325	5.80065	6.12757	6.05755	6.22166	6.33451	6.13441	5.95371	6.16107	5.55364	5.85809	4.62235	5.49034	5.38111	4.78577	5.02175	4.12118	4.81727	4.68649	-0.678021	0.00862193	0.3999	-0.418334	0.0859044	0.999629	0.770401	0.00356835	0.136837	0.666882	0.00957602	0.27083
AT1G65970.1_at	AT1G65970	TPX2 | thioredoxin-dependent peroxidase 2 | chr1:24557372-24558322 REVERSE LENGTH=737	3.9278	3.48548	3.53348	3.70341	3.66254	3.36545	3.6721	3.35292	4.54458	3.73376	3.97184	3.72923	3.26667	3.06354	3.50782	3.24863	2.84712	2.88298	2.62028	2.89975	2.6135	3.02236	2.57663	2.54892	2.69035	2.19095	3.17863	2.46273	2.5262	2.58963	2.25384	2.46334	2.68582	2.56127	2.49107	-0.0712203	0.766951	0.966711	0.154723	0.521575	0.999629	0.76279	0.00467562	0.157806	0.972188	0.000648932	0.0593693
AT5G45080.1_at	AT5G45080	AtPP2-A6, PP2-A6 | phloem protein 2-A6 | chr5:18191575-18193207 REVERSE LENGTH=1179	5.65906	5.65147	5.10792	5.27947	5.42448	5.48655	5.50494	5.91225	5.59766	5.62535	5.35166	5.58977	5.54119	5.71443	5.54926	4.90781	4.70508	4.60958	4.42783	4.66258	4.42063	4.20876	4.68335	4.13238	4.36128	4.11484	3.94634	4.47888	4.29412	4.20855	3.5313	4.14974	4.06855	4.44478	4.04859	-0.200868	0.197847	0.760035	-0.124781	0.417153	0.999629	0.761906	7.72426e-05	0.0108779	1.0632	1.26352e-06	0.000820695
AT1G05700.1_at	AT1G05700	Leucine-rich repeat transmembrane protein kinase protein | chr1:1709796-1713245 FORWARD LENGTH=2559	4.73895	4.35977	4.12645	3.96985	4.29875	4.86856	4.61483	4.4035	4.74296	4.65746	4.3235	4.06864	4.33778	3.82663	4.13914	3.62017	3.42342	3.6449	3.48663	3.54378	2.99604	3.43158	3.38359	3.33678	3.287	4.90973	4.82704	4.6428	4.95701	4.83415	5.3521	5.27288	5.62627	5.25214	5.37585	-0.35871	0.0336751	0.544891	0.159615	0.320092	0.999629	0.754973	0.000128916	0.0154248	1.01176	4.05565e-06	0.00201686
AT4G22070.1_at	AT4G22070	WRKY31, ATWRKY31 | WRKY DNA-binding protein 31 | chr4:11691378-11694392 REVERSE LENGTH=1778	7.30305	7.15842	7.06998	6.50775	7.0098	7.51102	7.01272	7.42091	7.24471	7.29734	6.85215	6.95284	6.94087	7.1211	6.96674	6.40524	6.14901	6.22859	6.23785	6.25517	6.34167	5.8261	5.80434	5.94417	5.97907	5.70181	5.63638	5.49562	5.34789	5.54543	6.29887	5.99023	6.24482	6.41412	6.23701	-0.287538	0.0798445	0.639436	0.0430581	0.784295	0.999629	0.754624	0.000119701	0.0144803	1.03073	2.88771e-06	0.00150667
AT4G33150.2_at	AT4G33150	lysine-ketoglutarate reductase/saccharopine dehydrogenase bifunctional enzyme | chr4:15985189-15991538 REVERSE LENGTH=3602	7.16384	6.9438	7.80734	7.5029	7.35447	7.96716	7.9415	7.88355	7.69564	7.87196	7.29584	7.52944	7.25174	7.15294	7.30749	6.37277	6.87296	6.77775	6.37687	6.60009	6.18681	6.8248	6.48415	6.31607	6.45296	6.70782	6.76109	6.59424	6.54002	6.65079	6.4366	6.59522	6.08725	6.24497	6.34101	-0.517496	0.00793002	0.393129	0.0469793	0.789697	0.999629	0.754382	0.000379985	0.0315764	0.901509	5.90038e-05	0.0130466
AT1G04350.1_at	AT1G04350	2-oxoglutarate (2OG) and Fe(II)-dependent oxygenase superfamily protein | chr1:1165165-1166768 FORWARD LENGTH=1444	6.29294	6.04309	6.2663	6.14901	6.18784	6.42014	6.31064	6.16063	6.16381	6.26381	6.08614	6.16241	6.18743	6.00095	6.10923	5.70987	5.55244	5.10934	5.37418	5.43646	5.30477	5.80232	5.77935	5.47841	5.59121	6.19546	6.40132	6.35776	5.98736	6.23548	6.0868	6.23511	6.61485	6.24271	6.29487	-0.0759689	0.557663	0.920516	0.0786065	0.544204	0.999629	0.75138	1.30036e-05	0.0031554	0.596624	0.000176925	0.0248061
AT1G14860.1_at	AT1G14860	atnudt18, NUDT18 | nudix hydrolase homolog 18 | chr1:5124742-5126151 FORWARD LENGTH=1128	6.17532	5.95064	6.14842	5.79621	6.01765	5.95805	5.93314	5.9725	6.21673	6.0201	6.11659	5.82043	5.97786	6.13012	6.01125	5.50521	5.31405	5.24286	5.01726	5.26985	5.24051	5.18555	4.99721	5.29183	5.17877	5.96876	6.48608	6.20973	6.77047	6.35876	6.29559	6.20438	6.20973	6.07222	6.19548	-0.00245553	0.983327	0.997462	0.00639787	0.956579	0.999629	0.747802	4.28238e-06	0.00140721	0.838873	9.24361e-07	0.000700468
AT1G30700.1_at	AT1G30700	FAD-binding Berberine family protein | chr1:10892570-10894572 FORWARD LENGTH=1772	6.21783	6.14113	5.93628	6.17105	6.11657	6.64566	6.30611	6.24248	6.43159	6.40646	6.00681	6.24461	6.34041	6.35511	6.23673	5.48956	5.47924	5.10923	5.40353	5.37039	4.69734	5.48439	5.13243	4.4015	4.92892	5.31175	5.2571	4.74251	5.42968	5.18526	5.335	4.868	4.98377	5.16697	5.08843	-0.289889	0.112907	0.680954	-0.120162	0.498647	0.999629	0.746181	0.000433317	0.034392	1.18765	2.05205e-06	0.00120945
AT1G67980.2_at	AT1G67980	CCOAMT | caffeoyl-CoA 3-O-methyltransferase | chr1:25487714-25489158 FORWARD LENGTH=931	3.5291	3.65206	2.38008	3.72772	3.32224	3.32249	3.84542	2.85299	3.54652	3.39186	3.71968	2.91905	3.09527	4.2668	3.5002	3.09216	2.57151	2.3188	2.34931	2.58295	2.74885	2.78248	2.304	2.16922	2.50114	2.72993	2.81792	2.14967	2.55251	2.56251	2.15414	2.58646	2.52598	2.24789	2.37862	-0.0696146	0.828331	0.977057	-0.177958	0.580733	0.999629	0.739295	0.0311045	0.402382	0.821104	0.0181895	0.358648
AT2G23910.1_at	AT2G23910	NAD(P)-binding Rossmann-fold superfamily protein | chr2:10177834-10180064 FORWARD LENGTH=1258	7.0661	7.02866	7.05031	7.51512	7.16505	6.94052	6.54805	6.55961	7.0266	6.76869	6.68491	6.47876	7.13184	7.16422	6.86493	6.27672	6.1917	6.72861	6.5531	6.43753	6.6204	6.33844	6.66268	6.4247	6.51155	6.28762	6.33285	6.34941	6.36406	6.33349	5.72688	5.90102	6.42164	6.59448	6.16101	0.396354	0.0318454	0.534428	0.300117	0.0951607	0.999629	0.727517	0.000453403	0.0353688	0.653494	0.00119774	0.088547
AT5G65980.1_at	AT5G65980	Auxin efflux carrier family protein | chr5:26392444-26394232 FORWARD LENGTH=1188	5.53342	5.61825	5.92203	5.46469	5.6346	5.34583	5.8019	5.84392	5.36532	5.58924	6.39892	5.92567	5.83335	5.87569	6.00841	4.97351	4.74645	4.91628	5.02551	4.91544	4.28501	4.27346	4.98925	4.62239	4.54253	4.72296	5.59733	4.39409	4.71986	4.85856	4.73625	5.19563	4.87127	5.06111	4.96606	0.0453545	0.791904	0.971098	-0.37381	0.0404023	0.989835	0.71916	0.000475642	0.0366544	1.09207	4.32687e-06	0.00205892
AT3G49780.1_at	AT3G49780	ATPSK4, ATPSK3 (FORMER SYMBOL), PSK4 | phytosulfokine 4 precursor | chr3:18465679-18466376 FORWARD LENGTH=433	8.05273	7.89913	7.66979	7.74801	7.84242	8.19977	7.58476	7.51359	7.41294	7.67777	8.14266	7.76442	7.77204	7.85751	7.88416	7.20182	7.13733	7.24854	6.92467	7.12809	7.01378	7.11222	7.26244	6.99608	7.09613	7.21865	7.22171	6.9708	7.05717	7.11708	7.07629	7.41914	7.13567	6.90205	7.13329	0.16465	0.272825	0.815171	-0.0417417	0.777601	0.999629	0.714329	0.000110345	0.0137186	0.746287	6.84277e-05	0.014328
AT5G65380.1_at	AT5G65380	MATE efflux family protein | chr5:26122989-26126439 REVERSE LENGTH=1800	8.67561	8.80234	9.06952	8.79901	8.83662	9.11595	8.69365	9.03654	8.92847	8.94365	8.75627	8.80191	9.16305	8.81203	8.88332	8.09686	8.07077	8.49145	7.86831	8.13185	7.94426	8.0615	8.31397	7.72453	8.01106	8.56961	8.71455	8.7787	8.30398	8.59171	8.6081	8.57481	8.92452	8.49367	8.65028	-0.107029	0.474351	0.895974	-0.0466962	0.753555	0.999629	0.704774	0.000135961	0.0160653	0.825555	2.30071e-05	0.00653793
AT5G06750.3_at	AT5G06750	Protein phosphatase 2C family protein | chr5:2086286-2088997 REVERSE LENGTH=1666	5.89802	6.09451	6.29408	5.74472	6.00783	5.83022	5.86579	6.11178	6.04628	5.96352	5.58146	5.89529	5.43651	5.98343	5.72417	5.34743	5.10032	5.3995	5.40551	5.31319	5.57608	5.10287	5.37268	5.41936	5.36775	4.95538	4.83272	5.1899	5.19521	5.0433	5.0546	4.73433	5.02391	5.06092	4.96844	0.0443137	0.754969	0.965137	0.283658	0.0574356	0.999629	0.694642	9.66181e-05	0.0127336	0.640083	0.000227795	0.0299856
AT1G18970.1_at	AT1G18970	GLP4 | germin-like protein 4 | chr1:6554568-6555377 REVERSE LENGTH=810	3.73406	4.40633	2.99008	3.6365	3.69174	3.64902	3.70638	4.03377	4.54105	3.98256	4.0389	3.8459	3.74403	4.11148	3.93508	2.94947	2.92613	3.05604	3.09537	3.00675	2.9228	2.3925	3.11584	2.89762	2.83219	2.79249	2.13648	2.43843	2.80918	2.54414	2.8127	2.74422	2.38809	2.58364	2.63216	-0.290815	0.231478	0.786716	-0.243335	0.313857	0.999629	0.684988	0.00914739	0.22586	0.859552	0.00176818	0.110985
AT2G38880.6_at	AT2G38880	NF-YB1 | nuclear factor Y, subunit B1 | chr2:16238492-16240755 FORWARD LENGTH=900	3.00829	2.87573	1.95354	2.49891	2.58411	3.27827	1.80117	1.43815	1.72228	2.05997	2.08282	1.99813	2.43791	2.55748	2.26909	2.09888	1.76031	2.14849	1.61195	1.90491	1.9699	1.88882	1.69566	1.67332	1.80693	1.88757	2.64707	1.60661	1.64872	1.94749	2.41046	1.38472	1.72363	2.22493	1.93594	0.524146	0.0992873	0.662313	0.315027	0.310173	0.999629	0.679208	0.0369853	0.427219	0.777189	0.0189417	0.36664
AT3G12520.1_at	AT3G12520	SULTR4;2 | sulfate transporter 4;2 | chr3:3967816-3971927 REVERSE LENGTH=2230	6.06827	6.40095	6.51663	6.16472	6.28764	5.93902	6.31415	6.6549	5.91404	6.20553	6.1871	5.97645	5.86931	5.93798	5.99271	5.53204	5.48451	6.59823	4.84565	5.61511	5.40311	6.21371	4.89881	4.9325	5.36203	6.74251	6.39465	6.9914	6.51076	6.65983	6.13379	6.54791	6.00472	5.68404	6.09262	0.0821142	0.790267	0.970875	0.294933	0.345031	0.999629	0.672532	0.0400934	0.443663	0.925608	0.00694033	0.231402
AT4G28870.1_at	AT4G28870	unknown protein; BEST Arabidopsis thaliana protein match is: unknown protein (TAIR:AT1G49680.1); Has 22985 Blast hits to 1198 proteins in 188 species: Archae - 0; Bacteria - 21210; Metazoa - 895; Fungi - 112; Plants - 141; Viruses - 114; Other Eukaryotes - 513 (source: NCBI BLink). | chr4:14250421-14250720 FORWARD LENGTH=300	8.37678	8.28712	7.66228	8.35103	8.1693	7.46388	7.92966	8.13479	7.94202	7.86759	7.76524	7.25239	7.90616	8.05502	7.7447	7.42013	7.73325	7.38336	7.46247	7.4998	7.46818	7.16736	7.56811	7.78884	7.49812	7.9381	8.39391	7.77251	8.55568	8.16505	6.8283	7.94708	7.76418	7.90029	7.60996	0.301714	0.132783	0.706118	0.424601	0.0397724	0.989835	0.6695	0.00256725	0.113483	0.671179	0.00251758	0.136969
AT1G03220.1_at	AT1G03220	Eukaryotic aspartyl protease family protein | chr1:787122-788651 FORWARD LENGTH=1530	6.85313	7.1288	6.57881	6.9647	6.88136	7.27903	6.98592	6.74569	7.04881	7.01486	7.00094	7.26559	6.80657	7.1375	7.05265	6.0261	6.42238	6.02818	6.37378	6.21261	6.34367	6.1969	6.1942	6.35383	6.27215	6.19221	6.4958	5.84129	6.22921	6.18963	6.07378	6.4398	6.04757	5.96128	6.13061	-0.133504	0.344796	0.84825	-0.17129	0.229119	0.999629	0.668749	0.000122384	0.0146986	0.609209	0.000318161	0.0371281
AT1G23760.1_at	AT1G23760	JP630, PG3 | BURP domain-containing protein | chr1:8402046-8404301 FORWARD LENGTH=2119	5.67027	5.67319	5.65559	5.45617	5.61381	5.57674	5.3257	5.49253	5.25152	5.41162	5.45759	5.37356	5.40119	5.49395	5.43157	4.8679	5.13604	4.98384	4.79863	4.9466	4.98318	4.68685	4.94918	4.74276	4.84049	5.90615	5.6732	5.67234	5.94618	5.79947	5.8482	5.46278	5.40432	5.74917	5.61612	0.202182	0.0527493	0.590314	0.182232	0.0780255	0.999629	0.667202	1.999e-06	0.000837132	0.773313	2.59163e-07	0.000343683
AT1G66200.2_at	AT1G66200	ATGSR2, GSR2, GLN1;2 | glutamine synthase clone F11 | chr1:24655210-24657638 REVERSE LENGTH=1279	9.13679	9.6265	9.39325	9.29595	9.36312	9.62981	9.41897	9.32712	10.0676	9.61089	9.37521	9.92823	9.57894	9.46125	9.58591	8.76638	8.49902	8.78918	8.75411	8.70217	8.09506	8.77711	8.40441	8.72052	8.49928	9.11317	8.94878	8.95566	9.40904	9.10666	9.92454	9.5078	9.69858	9.57499	9.67648	-0.247768	0.169217	0.738061	-0.222787	0.214145	0.999629	0.660947	0.00123591	0.0722814	0.863846	9.15973e-05	0.0169545
AT5G62480.2_at	AT5G62480	ATGSTU9, GST14, GST14B, GSTU9 | glutathione S-transferase tau 9 | chr5:25088718-25089593 REVERSE LENGTH=729	6.20874	6.04455	5.54894	6.15968	5.99048	6.69454	5.85049	5.84653	6.66974	6.26533	6.15096	6.04449	6.12217	6.24153	6.13979	5.09969	5.59665	5.4668	5.15648	5.32991	4.94509	4.95988	5.04304	5.452	5.1	3.14967	3.37017	3.0219	3.26124	3.20074	3.80777	3.75963	3.66433	3.72601	3.73944	-0.274849	0.183676	0.748604	-0.149311	0.462366	0.999629	0.660569	0.00374994	0.140576	0.890474	0.00028362	0.0345853
AT1G69880.1_at	AT1G69880	ATH8, TH8 | thioredoxin H-type 8 | chr1:26321479-26322993 FORWARD LENGTH=707	4.12797	3.95099	4.37297	4.10209	4.13851	3.98831	4.48019	4.67919	3.65001	4.19942	4.06536	4.73489	4.29673	3.90269	4.24992	3.29025	3.65858	3.92224	3.05458	3.48141	3.32746	3.17626	3.74989	3.21249	3.36652	3.04674	3.30191	2.97086	3.11905	3.10964	2.25101	2.21208	2.63721	2.4633	2.3909	-0.0609198	0.792648	0.97152	-0.111412	0.631467	0.999629	0.657092	0.00994135	0.234306	0.771981	0.00329058	0.159765
AT2G40780.1_at	AT2G40780	Nucleic acid-binding, OB-fold-like protein | chr2:17021505-17022916 FORWARD LENGTH=1054	4.03182	4.28588	4.11792	3.64796	4.0209	4.00322	3.14991	4.03416	4.13103	3.82958	3.51706	3.79705	4.84915	3.66531	3.95714	3.66557	3.28699	3.00644	3.50087	3.36497	3.20302	3.22088	3.54152	3.70249	3.41698	3.73092	3.01129	3.02049	3.25012	3.25321	3.69747	3.62036	3.05232	3.13446	3.37615	0.191315	0.472457	0.894777	0.0637507	0.809581	0.999629	0.655927	0.0214745	0.346588	0.603916	0.0324025	0.456923
AT1G74390.1_at	AT1G74390	Polynucleotidyl transferase, ribonuclease H-like superfamily protein | chr1:27961537-27963847 REVERSE LENGTH=1765	6.46138	6.16871	6.37532	6.25602	6.31536	6.2251	6.68845	6.73875	6.49908	6.53785	6.70511	6.57763	6.20145	6.22204	6.42656	5.73617	5.01189	5.73725	6.15958	5.66122	5.48446	5.66077	4.90582	5.22434	5.31885	5.58908	5.82294	6.10486	5.16416	5.67026	6.12702	5.98358	5.56796	6.43598	6.02863	-0.222488	0.289995	0.824812	-0.111198	0.592572	0.999629	0.654138	0.00486243	0.161541	0.996507	0.000116419	0.0197088
AT3G50740.1_at	AT3G50740	UGT72E1 | UDP-glucosyl transferase 72E1 | chr3:18855161-18856884 REVERSE LENGTH=1724	7.91283	7.85888	7.58308	7.9498	7.82615	8.1541	7.93666	7.62482	8.38977	8.02634	7.94629	7.70814	7.75691	8.14236	7.88842	7.17312	7.3024	7.04299	7.1851	7.1759	7.11797	6.81659	6.79372	7.04655	6.94371	7.00491	7.00843	6.72884	7.03646	6.94466	7.80822	7.37415	7.4629	7.92721	7.64312	-0.200191	0.176694	0.742753	-0.0622782	0.667067	0.999629	0.650244	0.000233495	0.022866	0.88244	7.19136e-06	0.00299222
AT1G26390.1_at	AT1G26390	FAD-binding Berberine family protein | chr1:9130017-9131779 REVERSE LENGTH=1763	4.60284	4.05573	4.29167	4.82497	4.4438	5.1043	4.98211	4.67095	4.91498	4.91809	4.67901	4.6345	4.33415	5.49346	4.78528	3.85373	3.92742	3.36125	4.04575	3.79704	3.4967	3.05015	3.35938	3.51788	3.35603	3.16648	2.74205	2.78978	2.97946	2.91944	2.81145	2.95814	3.09115	3.01337	2.96853	-0.474283	0.0414598	0.56856	-0.341476	0.131434	0.999629	0.646767	0.00775502	0.206198	1.08778	8.38734e-05	0.0159404
AT1G28260.1_at	AT1G28260	Telomerase activating protein Est1 | chr1:9875600-9879174 REVERSE LENGTH=3211	6.67672	6.83545	7.29855	6.05215	6.71572	5.84611	6.27886	6.46389	6.4117	6.25014	6.77463	7.18573	7.07994	6.94852	6.99721	5.51776	6.30869	6.45472	6.03621	6.07934	5.90629	6.18777	6.18841	6.06404	6.08663	6.40973	6.88842	6.1843	6.863	6.58636	5.90797	6.47237	6.62367	6.27078	6.3187	0.465576	0.0503651	0.583591	-0.281493	0.221135	0.999629	0.63637	0.0102279	0.23781	0.629088	0.0109778	0.289741
AT5G47560.1_at	AT5G47560	ATTDT, ATSDAT, TDT | tonoplast dicarboxylate transporter | chr5:19287369-19290465 REVERSE LENGTH=2267	8.85138	8.94236	9.48688	8.9934	9.0685	9.01955	9.44568	9.32503	9.06664	9.21422	9.13706	9.34087	9.44335	9.0183	9.2349	8.36395	8.58917	8.66659	8.13899	8.43968	8.14461	8.41226	8.87979	8.14062	8.39432	8.61583	9.16056	8.81096	8.65911	8.81162	8.92452	9.21743	9.33278	8.86091	9.08391	-0.145719	0.416849	0.876639	-0.166392	0.355216	0.999629	0.628828	0.00208472	0.100379	0.674185	0.00116865	0.0871072
AT1G08220.1_at	AT1G08220	FUNCTIONS IN: molecular_function unknown; INVOLVED IN: mitochondrial proton-transporting ATP synthase complex assembly; LOCATED IN: mitochondrial inner membrane; EXPRESSED IN: 18 plant structures; EXPRESSED DURING: 7 growth stages; CONTAINS InterPro DOMAIN/s: ATPase assembly factor ATP10, mitochondria (InterPro:IPR007849); Has 168 Blast hits to 168 proteins in 86 species: Archae - 6; Bacteria - 0…	8.10383	7.96698	7.26755	7.04252	7.59522	6.96153	7.45208	7.74629	7.28054	7.36011	7.9816	6.99466	7.44886	7.16857	7.39842	6.91073	7.23084	7.22243	6.50483	6.96721	7.30842	7.02902	6.84098	6.29124	6.86742	7.26918	7.24128	7.86805	6.97144	7.33749	7.18153	7.38564	6.70184	6.4044	6.91835	0.235112	0.399395	0.870654	0.196798	0.479277	0.999629	0.628014	0.0331429	0.411625	0.727805	0.0154684	0.335177
AT5G35603.1_at	AT5G35603	Protein of unknown function (DUF3287) | chr5:13785225-13786280 REVERSE LENGTH=985	5.11439	4.82105	3.64794	3.94211	4.38137	4.12118	3.92886	4.00431	4.1939	4.06206	3.92522	4.20895	4.24299	3.98244	4.0899	4.10557	4.08601	3.48257	3.34458	3.75468	4.54936	3.42833	3.78403	3.20566	3.74185	3.42077	3.24703	3.3612	3.56718	3.39904	3.28133	3.76617	2.89005	3.07904	3.25414	0.319309	0.295609	0.827324	0.291473	0.338502	0.999629	0.626691	0.0486171	0.48212	0.639527	0.0446317	0.509504
AT5G17010.2_at	AT5G17010	Major facilitator superfamily protein | chr5:5587351-5592332 REVERSE LENGTH=1823	3.30414	3.20983	3.65766	3.10275	3.31859	2.5463	3.40471	2.97605	3.39984	3.08173	2.68426	3.75135	3.42667	3.46914	3.33286	2.94804	2.3047	2.57091	2.9509	2.69364	2.62801	1.5818	3.07518	2.71364	2.49966	2.91738	3.84157	4.25627	2.37898	3.34855	3.20778	3.05527	3.93218	3.979	3.54356	0.236867	0.415341	0.876156	-0.0142625	0.960517	0.999629	0.624954	0.0410139	0.446885	0.818935	0.00984518	0.275534
AT5G18840.1_at	AT5G18840	Major facilitator superfamily protein | chr5:6282881-6286707 FORWARD LENGTH=1830	3.99882	4.04877	4.53923	4.08543	4.16806	4.25692	3.98945	4.53737	3.7226	4.12659	3.60381	4.62435	3.93701	3.94602	4.0278	3.43908	3.59175	3.44258	3.70413	3.54438	3.77134	3.37219	3.36785	3.64764	3.53976	6.79357	7.54755	7.21189	6.80973	7.09068	5.95588	6.29062	6.29516	6.18485	6.18163	0.0414765	0.833945	0.978189	0.140263	0.481144	0.999629	0.623679	0.00493076	0.162792	0.628307	0.00467898	0.191657
AT3G11930.3_at	AT3G11930	Adenine nucleotide alpha hydrolases-like superfamily protein | chr3:3776237-3777694 FORWARD LENGTH=1116	5.08569	4.66883	4.72399	5.76655	5.06126	4.63018	5.15576	4.03983	4.6181	4.61097	4.75631	4.40376	5.14179	4.734	4.75896	4.64921	3.99473	4.80101	4.31536	4.44008	4.39407	4.13227	4.14093	4.28473	4.238	4.07196	3.54859	2.88301	4.05323	3.6392	2.98199	3.70175	2.97704	4.00753	3.41708	0.450293	0.0836724	0.646319	0.302298	0.234885	0.999629	0.621185	0.0210784	0.344616	0.82326	0.00355445	0.167596
AT2G37750.1_at	AT2G37750	unknown protein; Has 21 Blast hits to 21 proteins in 7 species: Archae - 0; Bacteria - 0; Metazoa - 0; Fungi - 0; Plants - 21; Viruses - 0; Other Eukaryotes - 0 (source: NCBI BLink). | chr2:15830989-15831558 FORWARD LENGTH=570	5.24052	5.64372	5.12266	5.71386	5.43019	5.89338	5.59413	5.10221	5.88334	5.61826	5.65003	5.26165	5.37206	5.72839	5.50303	4.93647	4.79533	4.40759	5.13119	4.81764	4.85665	4.61834	4.52317	4.86022	4.7146	4.46697	4.75394	4.08939	4.99815	4.57711	4.60284	4.57794	4.38622	4.51178	4.5197	-0.188073	0.33128	0.842974	-0.0728421	0.703535	0.999629	0.612547	0.0043853	0.152536	0.715593	0.00129517	0.0920117
AT1G26410.1_at	AT1G26410	FAD-binding Berberine family protein | chr1:9138675-9140439 REVERSE LENGTH=1765	3.30839	2.99617	3.26001	3.06717	3.15794	3.44134	3.61565	2.68476	4.16028	3.47551	2.72101	3.96276	2.67216	3.27517	3.15777	2.32913	2.53051	2.75478	2.5785	2.54823	2.32961	2.34241	1.99837	2.49933	2.29243	2.70502	2.47274	2.79415	2.53859	2.62763	2.15569	2.62249	2.8771	2.56955	2.55621	-0.317572	0.250186	0.799456	0.000161291	0.999525	0.999891	0.609707	0.0348377	0.417039	0.865504	0.00452173	0.188485
																																				#8	398	0.6	0.005
																																				#8 und #12	156
																																				#8 und #12
																																				ohne empties	133
[truncated: 24 more columns]

## Sheet: 337 down in 8
Identifier	Description	Col	CCMC8	Col-CCMC8_logFC	Col-CCMC8_P.Value	Col_mock - Col_TIBA	P.Value Col_mock - Col_TIBA
AT3G28740.1_at	CYP81D1 | Cytochrome P450 superfamily protein | chr3:10788698-10790553 REVERSE LENGTH=1597	9.41449	7.08814	2.32636	1.05105e-11	-5.79795	8.60813e-09
AT1G17170.1_at	ATGSTU24, GST, GSTU24 | glutathione S-transferase TAU 24 | chr1:5869846-5870840 FORWARD LENGTH=855	6.66179	5.40616	1.25563	0.000185078	-4.85686	7.2479e-08
AT2G29490.1_at	ATGSTU1, GST19, GSTU1 | glutathione S-transferase TAU 1 | chr2:12631378-12632473 REVERSE LENGTH=1003	5.67209	4.6714	1.00069	0.00117078	-4.04497	8.1557e-08
AT4G34135.1_at	UGT73B2 | UDP-glucosyltransferase 73B2 | chr4:16345281-16347133 REVERSE LENGTH=1764	6.74901	5.89963	0.849379	0.000145827	-3.51442	6.66751e-10
AT1G05560.1_at	UGT1, UGT75B1 | UDP-glucosyltransferase 75B1 | chr1:1645498-1647147 REVERSE LENGTH=1650	7.92738	6.10768	1.8197	7.32614e-09	-3.50927	1.85072e-08
AT1G77450.1_at	anac032, NAC032 | NAC domain containing protein 32 | chr1:29099954-29101261 FORWARD LENGTH=1117	8.00703	6.84864	1.15839	1.29306e-07	-3.18581	4.79402e-07
AT1G76680.2_at	OPR1 | 12-oxophytodienoate reductase 1 | chr1:28776861-28778467 FORWARD LENGTH=1511	4.95575	3.87294	1.08282	2.47698e-06	-3.17416	1.43947e-09
AT1G76690.1_at	OPR2, ATOPR2 | 12-oxophytodienoate reductase 2 | chr1:28778890-28780483 FORWARD LENGTH=1339	5.73367	4.6138	1.11988	2.83224e-06	-3.17416	1.43947e-09
AT2G15480.2_at	UGT73B5 | UDP-glucosyl transferase 73B5 | chr2:6758681-6763501 FORWARD LENGTH=1724	7.12533	6.18066	0.944665	8.91329e-05	-3.06934	4.88657e-08
AT2G29420.1_at	ATGSTU7, GST25, GSTU7 | glutathione S-transferase tau 7 | chr2:12617936-12618899 REVERSE LENGTH=887	5.7903	5.0793	0.711007	7.0177e-05	-2.99475	1.43163e-08
AT3G57520.2_at	AtSIP2, SIP2 | seed imbibition 2 | chr3:21288765-21293158 REVERSE LENGTH=2727	9.75242	8.99516	0.757255	0.000770209	-2.93232	1.05918e-06
AT3G57520.3_at	AtSIP2, SIP2 | seed imbibition 2 | chr3:21288765-21293158 REVERSE LENGTH=2699	10.4044	9.68203	0.722348	0.000208234	-2.93232	1.05918e-06
AT4G13180.1_at	NAD(P)-binding Rossmann-fold superfamily protein | chr4:7657196-7658197 REVERSE LENGTH=1002	7.69828	6.55376	1.14452	2.94589e-06	-2.84989	5.33509e-08
AT3G14990.3_at	Class I glutamine amidotransferase-like superfamily protein | chr3:5047400-5049877 FORWARD LENGTH=1547	10.1687	9.43383	0.734872	5.06311e-07	-2.58688	1.45696e-09
AT4G34138.1_at	UGT73B1 | UDP-glucosyl transferase 73B1 | chr4:16348106-16349982 REVERSE LENGTH=1752	8.99465	8.32155	0.673092	9.64495e-05	-2.41799	1.13926e-07
AT4G16260.1_at	Glycosyl hydrolase superfamily protein | chr4:9200010-9201552 REVERSE LENGTH=1316	8.05793	7.125	0.93293	4.80297e-06	-2.3905	4.66113e-06
AT1G01720.1_at	ATAF1, ANAC002 | NAC (No Apical Meristem) domain transcriptional regulator superfamily protein | chr1:268330-269819 FORWARD LENGTH=1316	8.1348	6.94806	1.18675	4.45222e-09	-2.37799	1.03171e-08
AT3G04000.1_at	NAD(P)-binding Rossmann-fold superfamily protein | chr3:1035500-1036672 FORWARD LENGTH=1056	6.47432	5.13532	1.339	3.2824e-06	-2.36044	9.02738e-07
AT1G79410.1_at	AtOCT5, 5-Oct | organic cation/carnitine transporter5 | chr1:29867880-29869633 REVERSE LENGTH=1754	7.43767	6.49717	0.940499	3.4487e-07	-2.35464	1.20969e-06
AT1G02850.5_at	BGLU11 | beta glucosidase 11 | chr1:630505-633259 FORWARD LENGTH=1801	8.29577	6.59477	1.70101	8.4503e-07	-2.3316	1.79757e-06
AT5G61820.1_at	FUNCTIONS IN: molecular_function unknown; INVOLVED IN: biological_process unknown; LOCATED IN: vacuole; EXPRESSED IN: 24 plant structures; EXPRESSED DURING: 15 growth stages; CONTAINS InterPro DOMAIN/s: Stress up-regulated Nod 19 (InterPro:IPR011692); Has 30201 Blast hits to 17322 proteins in 780 species: Archae - 12; Bacteria - 1396; Metazoa - 17338; Fungi - 3422; Plants - 5037; Viruses - 0; Oth…	9.61928	8.32293	1.29635	2.7903e-09	-2.27984	7.76465e-08
AT2G26020.1_at	PDF1.2b | plant defensin 1.2b | chr2:11089250-11089597 FORWARD LENGTH=274	4.06545	2.57343	1.49202	0.000543898	-2.25356	2.01102e-05
AT2G36800.1_at	DOGT1, UGT73C5 | don-glucosyltransferase 1 | chr2:15423380-15425016 REVERSE LENGTH=1637	7.61234	6.19204	1.4203	7.63301e-06	-2.20948	6.94277e-06
AT5G63790.1_at	ANAC102, NAC102 | NAC domain containing protein 102 | chr5:25526509-25528013 REVERSE LENGTH=1317	9.01616	7.88088	1.13528	4.8433e-09	-2.17661	8.27357e-08
AT2G31750.1_at	UGT74D1 | UDP-glucosyl transferase 74D1 | chr2:13497233-13500023 FORWARD LENGTH=1603	6.55646	5.76982	0.786637	2.11166e-06	-2.09505	8.72095e-08
AT1G76600.1_at	unknown protein; FUNCTIONS IN: molecular_function unknown; INVOLVED IN: N-terminal protein myristoylation; LOCATED IN: nucleolus, nucleus; EXPRESSED IN: 24 plant structures; EXPRESSED DURING: 15 growth stages; BEST Arabidopsis thaliana protein match is: unknown protein (TAIR:AT1G21010.1); Has 220 Blast hits to 220 proteins in 14 species: Archae - 0; Bacteria - 0; Metazoa - 0; Fungi - 0; Plants - …	4.99617	4.35699	0.639176	0.00344343	-2.05515	1.7665e-09
AT1G14130.1_at	2-oxoglutarate (2OG) and Fe(II)-dependent oxygenase superfamily protein | chr1:4835724-4837616 REVERSE LENGTH=1400	3.5828	2.98095	0.601851	0.00277053	-1.99805	4.07682e-08
AT2G37760.5_at	NAD(P)-linked oxidoreductase superfamily protein | chr2:15831862-15833920 FORWARD LENGTH=1251	7.57818	6.47984	1.09834	1.63569e-07	-1.85878	2.21777e-05
AT4G15490.1_at	UGT84A3 | UDP-Glycosyltransferase superfamily protein | chr4:8852698-8854545 REVERSE LENGTH=1848	5.92379	5.23417	0.689624	4.0284e-05	-1.80896	5.81332e-05
AT4G15550.1_at	IAGLU | indole-3-acetate beta-D-glucosyltransferase | chr4:8877590-8879327 REVERSE LENGTH=1738	7.8254	6.3269	1.4985	2.89493e-05	-1.8078	1.11649e-05
AT1G33110.2_at	MATE efflux family protein | chr1:12004927-12008818 FORWARD LENGTH=1946	7.01447	6.10541	0.90906	3.93862e-05	-1.7972	1.45907e-05
AT2G15490.3_at	UGT73B4 | UDP-glycosyltransferase 73B4 | chr2:6761635-6763474 FORWARD LENGTH=1637	6.54909	5.83596	0.713138	0.00384507	-1.77003	0.000150997
AT5G65380.1_at	MATE efflux family protein | chr5:26122989-26126439 REVERSE LENGTH=1800	8.83662	8.13185	0.704774	0.000135961	-1.75002	3.82826e-09
AT2G29500.1_at	HSP20-like chaperones superfamily protein | chr2:12633091-12633805 REVERSE LENGTH=715	4.65921	3.9516	0.707608	0.00171073	-1.73179	4.42067e-05
AT5G16970.1_at	AT-AER, AER | alkenal reductase | chr5:5576168-5578075 REVERSE LENGTH=1235	6.81194	5.01091	1.80103	4.49181e-09	-1.71668	1.3432e-06
AT2G37770.2_at	NAD(P)-linked oxidoreductase superfamily protein | chr2:15834867-15836881 FORWARD LENGTH=1191	7.76667	5.96154	1.80513	5.13536e-06	-1.71397	9.85275e-05
AT5G13750.3_at	ZIFL1 | zinc induced facilitator-like 1 | chr5:4438200-4441571 FORWARD LENGTH=1835	8.07145	6.48028	1.59116	2.17268e-09	-1.69414	3.45666e-07
AT4G37520.2_at	Peroxidase superfamily protein | chr4:17631657-17633235 FORWARD LENGTH=1203	6.03125	4.65225	1.37899	2.05274e-11	-1.66047	1.67653e-05
AT4G21990.1_at	APR3, PRH-26, PRH26, ATAPR3 | APS reductase 3 | chr4:11657008-11659105 REVERSE LENGTH=1785	9.90853	9.20578	0.702752	0.00146961	-1.60465	1.16422e-05
AT4G21990.2_at	APR3 | APS reductase 3 | chr4:11657008-11659167 REVERSE LENGTH=1626	10.2015	9.45204	0.749466	0.000554837	-1.60465	1.16422e-05
AT3G21250.2_at	MRP6, ABCC8 | multidrug resistance-associated protein 6 | chr3:7457433-7463525 REVERSE LENGTH=4894	8.70614	7.12621	1.57993	1.85929e-08	-1.54866	1.97179e-06
AT4G19880.2_at	Glutathione S-transferase family protein | chr4:10784391-10786423 REVERSE LENGTH=1496	5.15197	3.51437	1.6376	0.0023202	-1.50444	6.8545e-08
AT4G19880.3_at	Glutathione S-transferase family protein | chr4:10784391-10786439 REVERSE LENGTH=1438	8.86561	7.96305	0.902562	3.18141e-06	-1.50444	6.8545e-08
AT5G39050.1_at	HXXXD-type acyl-transferase family protein | chr5:15634586-15636065 FORWARD LENGTH=1480	8.39613	6.7501	1.64603	5.08671e-09	-1.48777	0.00037595
AT2G43820.1_at	GT, UGT74F2, ATSAGT1, SGT1, SAGT1 | UDP-glucosyltransferase 74F2 | chr2:18152227-18153908 FORWARD LENGTH=1595	9.66154	8.82939	0.83215	0.00018333	-1.48121	4.99667e-05
AT2G34660.2_at	MRP2, ABCC2, AtABCC2 | multidrug resistance-associated protein 2 | chr2:14602470-14612565 FORWARD LENGTH=5352	8.12603	7.47753	0.648508	5.39691e-05	-1.47649	0.000177476
AT5G16980.2_at	Zinc-binding dehydrogenase family protein | chr5:5579054-5580929 REVERSE LENGTH=1106	5.63819	3.43012	2.20807	9.20907e-10	-1.45551	0.00120483
AT1G54020.1_at	GDSL-like Lipase/Acylhydrolase superfamily protein | chr1:20161672-20163738 REVERSE LENGTH=1375	2.31348	1.68488	0.628598	0.00252506	-1.45202	2.03273e-06
AT1G55850.1_at	ATCSLE1, CSLE1 | cellulose synthase like E1 | chr1:20876699-20879482 FORWARD LENGTH=2311	8.76409	6.79038	1.97371	7.1767e-12	-1.42909	9.02328e-08
AT3G01970.1_at	WRKY45, ATWRKY45 | WRKY DNA-binding protein 45 | chr3:326397-327412 REVERSE LENGTH=914	6.40012	5.78767	0.61245	0.00294355	-1.29569	0.000402231
AT5G47220.1_at	ATERF2, ATERF-2, ERF2 | ethylene responsive element binding factor 2 | chr5:19171862-19172823 REVERSE LENGTH=962	4.58058	3.62272	0.957863	3.8203e-05	-1.22445	0.0023429
AT5G27600.1_at	LACS7, ATLACS7 | long-chain acyl-CoA synthetase 7 | chr5:9742576-9747005 FORWARD LENGTH=2353	7.44593	6.64654	0.799391	5.97052e-06	-1.21756	6.63325e-07
AT2G30140.2_at	UDP-Glycosyltransferase superfamily protein | chr2:12872134-12873820 FORWARD LENGTH=1560	10.1543	9.31383	0.840491	3.22959e-05	-1.18907	0.000289327
AT5G51830.1_at	pfkB-like carbohydrate kinase family protein | chr5:21069572-21071735 FORWARD LENGTH=1454	6.45482	5.23193	1.22289	7.53765e-07	-1.18031	4.55661e-05
AT1G72680.1_at	ATCAD1, CAD1 | cinnamyl-alcohol dehydrogenase | chr1:27359232-27361016 REVERSE LENGTH=1322	8.044	7.14805	0.895953	2.27186e-06	-1.17063	3.68016e-05
AT3G14660.1_at	CYP72A13 | cytochrome P450, family 72, subfamily A, polypeptide 13 | chr3:4924777-4927434 FORWARD LENGTH=2245	5.52479	4.4101	1.11468	2.38585e-08	-1.13236	1.69589e-05
AT3G59140.1_at	ATMRP14, MRP14, ABCC10 | multidrug resistance-associated protein 14 | chr3:21863420-21868701 REVERSE LENGTH=4461	6.94452	5.74738	1.19715	1.73656e-07	-1.09793	0.000245502
AT3G14620.1_at	CYP72A8 | cytochrome P450, family 72, subfamily A, polypeptide 8 | chr3:4914914-4917078 FORWARD LENGTH=1837	8.84823	8.04355	0.804678	2.23655e-06	-1.09622	2.97359e-05
AT1G17860.1_at	Kunitz family trypsin and protease inhibitor protein | chr1:6149301-6150038 FORWARD LENGTH=738	8.55927	7.49089	1.06838	4.01897e-07	-1.09273	5.63909e-05
AT1G26770.1_at	ATEXPA10, AT-EXP10, ATEXP10, ATHEXP ALPHA 1.1, EXP10, EXPA10 | expansin A10 | chr1:9259605-9261313 FORWARD LENGTH=1366	6.47903	5.16095	1.31808	1.37933e-05	-1.07449	0.00482784
AT1G26770.2_at	ATEXPA10, AT-EXP10, ATEXP10, ATHEXP ALPHA 1.1, EXP10, EXPA10 | expansin A10 | chr1:9259750-9260792 FORWARD LENGTH=805	8.41908	7.14589	1.27319	4.83131e-05	-1.07449	0.00482784
AT2G36950.1_at	Heavy metal transport/detoxification superfamily protein chr2:15515133-15516931 FORWARD LENGTH=1421	7.5817	6.63661	0.945089	3.14472e-06	-1.07446	2.94538e-06
AT4G12290.1_at	Copper amine oxidase family protein | chr4:7304405-7307138 FORWARD LENGTH=2420	8.20298	6.34731	1.85567	3.74661e-10	-1.064	0.0161426
AT1G12200.1_at	Flavin-binding monooxygenase family protein | chr1:4137533-4140028 FORWARD LENGTH=1685	6.56188	5.42777	1.13411	3.42442e-08	-1.04568	2.84657e-05
AT3G45060.1_at	ATNRT2.6, NRT2.6 | high affinity nitrate transporter 2.6 | chr3:16477561-16479482 REVERSE LENGTH=1835	3.82105	2.68016	1.1409	6.35798e-05	-0.961338	0.000257045
AT1G30410.1_at	ATMRP13, MRP13, ABCC12 | multidrug resistance-associated protein 13 | chr1:10738805-10747323 FORWARD LENGTH=4827	5.7962	5.04215	0.754047	0.00358866	-0.955961	0.000255856
AT4G15530.2_at	PPDK | pyruvate orthophosphate dikinase | chr4:8864828-8869273 REVERSE LENGTH=2718	3.6106	2.05254	1.55806	0.0114156	-0.947589	0.00017103
AT4G15530.4_at	PPDK | pyruvate orthophosphate dikinase | chr4:8864828-8870936 REVERSE LENGTH=2963	4.64135	3.22448	1.41687	0.00722784	-0.947589	0.00017103
AT4G15530.6_at	PPDK | pyruvate orthophosphate dikinase | chr4:8864828-8870861 REVERSE LENGTH=2908	7.00087	5.92325	1.07761	1.20417e-05	-0.947589	0.00017103
AT5G50200.1_at	WR3, ATNRT3.1, NRT3.1 | nitrate transmembrane transporters | chr5:20436498-20437726 FORWARD LENGTH=938	3.49665	2.42456	1.0721	0.00403062	-0.9359	0.00129268
AT5G50200.3_at	WR3 | nitrate transmembrane transporters | chr5:20436180-20437726 FORWARD LENGTH=952	6.83408	5.7369	1.09718	9.28061e-08	-0.9359	0.00129268
AT5G13370.1_at	Auxin-responsive GH3 family protein | chr5:4286819-4289554 FORWARD LENGTH=2095	8.66474	7.94797	0.716771	6.94808e-06	-0.920979	0.000501932
AT1G60730.2_at	NAD(P)-linked oxidoreductase superfamily protein | chr1:22358035-22360149 REVERSE LENGTH=1401	7.02532	6.38615	0.639168	0.00361195	-0.91877	0.00119388
AT3G26690.2_at	ATNUDT13, ATNUDX13, NUDX13 | nudix hydrolase homolog 13 | chr3:9804253-9805715 REVERSE LENGTH=1091	5.94646	5.14011	0.806348	0.000143426	-0.904574	0.000700635
AT4G12480.1_at	pEARLI 1 | Bifunctional inhibitor/lipid-transfer protein/seed storage 2S albumin superfamily protein | chr4:7406105-7406937 REVERSE LENGTH=833	7.3319	5.77514	1.55676	0.00562834	-0.884353	0.146525
AT3G11340.1_at	UDP-Glycosyltransferase superfamily protein | chr3:3556705-3558269 FORWARD LENGTH=1487	6.96936	5.2083	1.76106	5.29246e-08	-0.847176	0.0284501
AT4G11650.1_at	ATOSM34, OSM34 | osmotin 34 | chr4:7024856-7026146 REVERSE LENGTH=1039	9.33996	7.40588	1.93408	4.49212e-11	-0.84695	0.189198
AT2G43510.1_at	ATTI1, TI1 | trypsin inhibitor protein 1 | chr2:18067172-18067802 FORWARD LENGTH=491	6.81123	4.59973	2.2115	5.63946e-08	-0.809406	0.132131
AT4G30490.1_at	AFG1-like ATPase family protein | chr4:14899034-14902144 REVERSE LENGTH=1947	7.97244	7.14953	0.822909	2.91138e-08	-0.803609	4.03006e-05
AT4G23700.1_at	ATCHX17, CHX17 | cation/H+ exchanger 17 | chr4:12342428-12346043 REVERSE LENGTH=2732	6.34865	4.66595	1.68269	5.06905e-09	-0.773724	0.0489257
AT1G54100.2_at	ALDH7B4 | aldehyde dehydrogenase 7B4 | chr1:20195264-20198973 REVERSE LENGTH=1818	8.85638	8.00719	0.849193	0.000100553	-0.770755	0.000123264
AT1G78380.1_at	ATGSTU19, GST8, GSTU19 | glutathione S-transferase TAU 19 | chr1:29486413-29487906 REVERSE LENGTH=993	9.41538	8.81077	0.604615	0.00148384	-0.765686	0.000404002
AT1G70530.1_at	CRK3 | cysteine-rich RLK (RECEPTOR-like protein kinase) 3 | chr1:26588750-26591379 REVERSE LENGTH=1941	7.13974	6.53303	0.606714	0.000719239	-0.763596	0.000919045
AT2G02390.3_at	ATGSTZ1, GST18, GSTZ1 | glutathione S-transferase zeta 1 | chr2:628899-631114 FORWARD LENGTH=962	10.0958	9.48595	0.609881	1.30868e-05	-0.758725	0.000131833
AT2G37750.1_at	unknown protein; Has 21 Blast hits to 21 proteins in 7 species: Archae - 0; Bacteria - 0; Metazoa - 0; Fungi - 0; Plants - 21; Viruses - 0; Other Eukaryotes - 0 (source: NCBI BLink). | chr2:15830989-15831558 FORWARD LENGTH=570	5.43019	4.81764	0.612547	0.0043853	-0.752988	0.044293
AT1G08230.2_at	Transmembrane amino acid transporter family protein | chr1:2583654-2586744 REVERSE LENGTH=1461	7.06367	6.39222	0.671452	5.51301e-06	-0.749412	0.000376932
AT5G19440.1_at	NAD(P)-binding Rossmann-fold superfamily protein | chr5:6556420-6558342 FORWARD LENGTH=1273	9.08307	8.30542	0.777657	0.000107546	-0.734707	0.000162338
AT3G47780.1_at	ATATH6, ATH6 | ABC2 homolog 6 | chr3:17624479-17629013 FORWARD LENGTH=2870	6.05511	5.05603	0.999073	9.49968e-05	-0.707069	0.00322839
AT2G36750.1_at	UGT73C1 | UDP-glucosyl transferase 73C1 | chr2:15410462-15412038 REVERSE LENGTH=1577	6.20423	4.66451	1.53972	4.44223e-07	-0.702254	0.0133554
AT1G14540.1_at	Peroxidase superfamily protein | chr1:4974067-4975705 REVERSE LENGTH=1219	5.81466	4.89014	0.924524	6.2646e-06	-0.688326	0.000169745
AT4G23060.1_at	IQD22 | IQ-domain 22 | chr4:12087203-12090575 FORWARD LENGTH=1702	7.04004	5.62411	1.41592	2.42732e-09	-0.688204	0.00354284
AT2G05380.2_at	GRP3S | glycine-rich protein 3 short isoform | chr2:1966816-1968037 FORWARD LENGTH=561	11.6783	10.6883	0.989933	5.10287e-08	-0.682188	0.000232949
AT1G30820.1_at	CTP synthase family protein | chr1:10944913-10949458 REVERSE LENGTH=2480	8.82605	7.91621	0.909842	1.91914e-08	-0.675397	0.00466033
AT1G03220.1_at	Eukaryotic aspartyl protease family protein | chr1:787122-788651 FORWARD LENGTH=1530	6.88136	6.21261	0.668749	0.000122384	-0.655257	0.000957191
AT1G21680.1_at	DPP6 N-terminal domain-like protein | chr1:7613005-7615339 FORWARD LENGTH=2335	9.72692	8.66688	1.06004	8.82508e-09	-0.649323	0.00382337
AT1G30700.1_at	FAD-binding Berberine family protein | chr1:10892570-10894572 FORWARD LENGTH=1772	6.11657	5.37039	0.746181	0.000433317	-0.642379	0.00444598
AT4G33150.2_at	lysine-ketoglutarate reductase/saccharopine dehydrogenase bifunctional enzyme | chr4:15985189-15991538 REVERSE LENGTH=3602	7.35447	6.60009	0.754382	0.000379985	-0.638125	0.0321711
AT4G15260.1_at	UDP-Glycosyltransferase superfamily protein | chr4:8713689-8715339 FORWARD LENGTH=1651	4.31988	3.50839	0.811486	0.000101336	-0.635687	0.0012685
AT4G29740.2_at	CKX4, ATCKX4 | cytokinin oxidase 4 | chr4:14566265-14569332 FORWARD LENGTH=1861	6.23739	5.44558	0.791806	5.35363e-05	-0.625837	0.000912014
AT4G28040.3_at	nodulin MtN21 /EamA-like transporter family protein | chr4:13940809-13942436 FORWARD LENGTH=1387	2.42439	1.57114	0.853255	0.0379348	-0.625114	0.0465486
AT4G28040.5_at	nodulin MtN21 /EamA-like transporter family protein | chr4:13940601-13942436 FORWARD LENGTH=1462	5.61014	4.62917	0.980969	0.000462785	-0.625114	0.0465486
AT1G64780.1_at	ATAMT1;2, AMT1;2 | ammonium transporter 1;2 | chr1:24060770-24062630 REVERSE LENGTH=1861	6.79565	5.26981	1.52584	2.55856e-08	-0.599701	0.121643
AT1G78670.1_at	ATGGH3, GGH3 | gamma-glutamyl hydrolase 3 | chr1:29590945-29593499 FORWARD LENGTH=1347	9.09837	7.44064	1.65773	1.48348e-13	-0.584379	0.000652743
AT3G11930.3_at	Adenine nucleotide alpha hydrolases-like superfamily protein | chr3:3776237-3777694 FORWARD LENGTH=1116	5.06126	4.44008	0.621185	0.0210784	-0.581979	0.00134444
AT5G18840.1_at	Major facilitator superfamily protein | chr5:6282881-6286707 FORWARD LENGTH=1830	4.16806	3.54438	0.623679	0.00493076	-0.568518	0.00897665
AT3G56880.1_at	VQ motif-containing protein | chr3:21059915-21060965 FORWARD LENGTH=1051	7.17613	6.40113	0.774999	5.42188e-05	-0.553349	0.000813317
AT2G38180.1_at	SGNH hydrolase-type esterase superfamily protein | chr2:15997114-15998906 FORWARD LENGTH=1167	6.4366	5.7901	0.646505	0.000299465	-0.552105	0.00686554
AT3G22200.2_at	POP2 | Pyridoxal phosphate (PLP)-dependent transferases superfamily protein | chr3:7835144-7838888 FORWARD LENGTH=1880	9.99756	9.24986	0.747697	1.43157e-07	-0.517729	0.000298092
AT1G08220.1_at	FUNCTIONS IN: molecular_function unknown; INVOLVED IN: mitochondrial proton-transporting ATP synthase complex assembly; LOCATED IN: mitochondrial inner membrane; EXPRESSED IN: 18 plant structures; EXPRESSED DURING: 7 growth stages; CONTAINS InterPro DOMAIN/s: ATPase assembly factor ATP10, mitochondria (InterPro:IPR007849); Has 168 Blast hits to 168 proteins in 86 species: Archae - 6; Bacteria - 0…	7.59522	6.96721	0.628014	0.0331429	-0.466296	0.00178166
AT2G43620.1_at	Chitinase family protein | chr2:18093770-18095025 REVERSE LENGTH=1036	6.21595	5.56846	0.647493	0.0175084	-0.464382	0.0294722
AT1G55500.2_at	ECT4 | evolutionarily conserved C-terminal region 4 | chr1:20719548-20722739 FORWARD LENGTH=2322	6.72282	5.51828	1.20454	0.00461832	-0.45687	0.0211955
AT4G19810.1_at	Glycosyl hydrolase family protein with chitinase insertion domain | chr4:10763934-10765753 REVERSE LENGTH=1357	7.36345	6.03774	1.32571	4.34764e-08	-0.449418	0.0337108
AT2G30750.1_at	CYP71A12 | cytochrome P450, family 71, subfamily A, polypeptide 12 | chr2:13099336-13101413 REVERSE LENGTH=1686	2.63584	1.81795	0.817893	0.00229185	-0.449013	0.0627045
AT1G24350.2_at	Acid phosphatase/vanadium-dependent haloperoxidase-related protein | chr1:8638916-8640487 REVERSE LENGTH=997	5.38817	4.77205	0.616121	0.0184523	-0.443969	0.0083137
AT4G21910.1_at	MATE efflux family protein | chr4:11625362-11631078 REVERSE LENGTH=2018	3.21073	2.42451	0.786221	0.0495399	-0.439458	0.03565
AT4G23050.2_at	PAS domain-containing protein tyrosine kinase family protein | chr4:12080060-12084256 FORWARD LENGTH=2811	6.10295	5.4054	0.697549	2.96774e-05	-0.437462	0.0145956
AT3G14690.1_at	CYP72A15 | cytochrome P450, family 72, subfamily A, polypeptide 15 | chr3:4937317-4939465 FORWARD LENGTH=1787	5.05372	4.12935	0.924363	2.61226e-05	-0.436885	0.0410147
AT3G21260.2_at	GLTP3 | Glycolipid transfer protein (GLTP) family protein | chr3:7464020-7465094 REVERSE LENGTH=635	6.03585	5.37615	0.659692	0.0308719	-0.434995	0.146905
AT3G21260.3_at	Glycolipid transfer protein (GLTP) family protein | chr3:7464020-7465785 REVERSE LENGTH=814	5.78715	4.93997	0.84718	3.23336e-05	-0.434995	0.146905
AT1G65970.1_at	TPX2 | thioredoxin-dependent peroxidase 2 | chr1:24557372-24558322 REVERSE LENGTH=737	3.66254	2.89975	0.76279	0.00467562	-0.428696	0.348211
AT2G16660.1_at	Major facilitator superfamily protein | chr2:7218706-7221625 REVERSE LENGTH=1898	8.9259	7.99007	0.935828	0.000395078	-0.413368	0.358656
AT1G09500.3_at	NAD(P)-binding Rossmann-fold superfamily protein | chr1:3066753-3068332 FORWARD LENGTH=983	5.29203	4.46478	0.827252	0.0202122	-0.39745	0.0154273
AT2G23910.1_at	NAD(P)-binding Rossmann-fold superfamily protein | chr2:10177834-10180064 FORWARD LENGTH=1258	7.16505	6.43753	0.727517	0.000453403	-0.391607	0.290438
AT3G49780.1_at	ATPSK4, ATPSK3 (FORMER SYMBOL), PSK4 | phytosulfokine 4 precursor | chr3:18465679-18466376 FORWARD LENGTH=433	7.84242	7.12809	0.714329	0.000110345	-0.390447	0.107889
AT3G49120.1_at	ATPERX34, PERX34, PRXCB, ATPCB, PRX34 | peroxidase CB | chr3:18207651-18210132 FORWARD LENGTH=1321	7.20176	6.20183	0.999928	7.44857e-10	-0.364001	0.0704243
AT1G21000.2_at	PLATZ transcription factor family protein | chr1:7337819-7339437 FORWARD LENGTH=1194	7.01084	6.38329	0.62755	0.00390841	-0.356341	0.147018
AT5G47560.1_at	ATTDT, ATSDAT, TDT | tonoplast dicarboxylate transporter | chr5:19287369-19290465 REVERSE LENGTH=2267	9.0685	8.43968	0.628828	0.00208472	-0.332734	0.12213
AT5G64250.2_at	Aldolase-type TIM barrel family protein | chr5:25697354-25699212 REVERSE LENGTH=1538	7.35549	6.69052	0.664964	2.25466e-05	-0.325179	0.0057741
AT5G57655.2_at	xylose isomerase family protein | chr5:23346760-23350039 FORWARD LENGTH=1938	9.4319	8.59734	0.834561	1.03963e-05	-0.320567	0.173965
AT1G54740.1_at	Protein of unknown function (DUF3049) | chr1:20430769-20431986 FORWARD LENGTH=1218	4.5023	3.6283	0.873995	1.00835e-06	-0.313452	0.104594
AT1G67980.2_at	CCOAMT | caffeoyl-CoA 3-O-methyltransferase | chr1:25487714-25489158 FORWARD LENGTH=931	3.32224	2.58295	0.739295	0.0311045	-0.307809	0.542132
AT1G55900.1_at	TIM50, emb1860 | Haloacid dehalogenase-like hydrolase (HAD) superfamily protein | chr1:20903068-20905728 FORWARD LENGTH=1534	3.01334	1.90753	1.1058	0.0333722	-0.294934	0.0547251
AT3G54950.1_at	PLP7, PLA IIIA | patatin-like protein 6 | chr3:20358896-20361233 REVERSE LENGTH=2106	6.29575	5.67354	0.62221	9.16439e-05	-0.294251	0.0364454
AT1G21460.1_at	SWEET1, AtSWEET1 | Nodulin MtN3 family protein | chr1:7511850-7513361 REVERSE LENGTH=1004	4.88468	4.09958	0.785097	0.00314966	-0.294083	0.0183563
AT3G07730.1_at	unknown protein; BEST Arabidopsis thaliana protein match is: unknown protein (TAIR:AT4G01170.1); Has 1299 Blast hits to 1149 proteins in 206 species: Archae - 3; Bacteria - 100; Metazoa - 453; Fungi - 114; Plants - 108; Viruses - 2; Other Eukaryotes - 519 (source: NCBI BLink). | chr3:2468185-2469606 FORWARD LENGTH=1422	4.80313	4.02784	0.775291	0.0296894	-0.283018	0.0689313
AT4G01070.1_at	GT72B1, UGT72B1 | UDP-Glycosyltransferase superfamily protein | chr4:461592-463449 REVERSE LENGTH=1858	9.28688	8.15121	1.13567	3.67622e-07	-0.276564	0.109033
AT4G01070.2_at	GT72B1 | UDP-Glycosyltransferase superfamily protein | chr4:461592-463556 REVERSE LENGTH=1564	5.58914	4.78472	0.80442	4.86282e-08	-0.276564	0.109033
AT1G72770.3_at	HAB1 | homology to ABI1 | chr1:27390022-27393281 FORWARD LENGTH=2463	5.56101	4.83448	0.72653	0.00155778	-0.276433	0.0385702
AT2G35940.3_at	BLH1 | BEL1-like homeodomain 1 | chr2:15088832-15092353 REVERSE LENGTH=2925	9.17447	8.57223	0.602242	0.00255599	-0.266911	0.105575
AT5G14780.1_at	FDH | formate dehydrogenase | chr5:4776943-4779494 FORWARD LENGTH=1559	10.5024	9.83144	0.670918	0.000143956	-0.256902	0.329553
AT4G10510.1_at	Subtilase family protein | chr4:6495955-6499010 FORWARD LENGTH=2298	5.34363	4.56935	0.774275	0.00110997	-0.250222	0.0690142
AT5G23760.1_at	Copper transport protein family | chr5:8013085-8014228 REVERSE LENGTH=568	5.78899	4.14664	1.64235	7.03222e-08	-0.248164	0.345872
AT3G62400.1_at	unknown protein; Has 30201 Blast hits to 17322 proteins in 780 species: Archae - 12; Bacteria - 1396; Metazoa - 17338; Fungi - 3422; Plants - 5037; Viruses - 0; Other Eukaryotes - 2996 (source: NCBI BLink). | chr3:23089720-23090731 FORWARD LENGTH=522	5.41793	4.55331	0.864612	0.0296942	-0.238646	0.289104
AT1G56145.2_at	Leucine-rich repeat transmembrane protein kinase | chr1:21008149-21014018 REVERSE LENGTH=3280	6.20487	5.55683	0.648041	3.30555e-06	-0.235816	0.244471
AT4G22070.1_at	WRKY31, ATWRKY31 | WRKY DNA-binding protein 31 | chr4:11691378-11694392 REVERSE LENGTH=1778	7.0098	6.25517	0.754624	0.000119701	-0.23352	0.150017
AT3G01420.1_at	ALPHA-DOX1, DOX1, DIOX1, PADOX-1 | Peroxidase superfamily protein | chr3:159466-162837 REVERSE LENGTH=2254	9.96275	9.15782	0.804926	1.87724e-05	-0.21933	0.280417
AT5G07860.1_at	HXXXD-type acyl-transferase family protein | chr5:2511442-2513095 FORWARD LENGTH=1491	3.87965	3.25075	0.628898	3.66397e-05	-0.215731	0.171291
AT2G07680.1_at	ATMRP11, MRP11, ABCC13 | multidrug resistance-associated protein 11 | chr2:3514745-3522491 FORWARD LENGTH=4244	5.36607	4.7682	0.597871	0.000643952	-0.21303	0.24225
AT1G69880.1_at	ATH8, TH8 | thioredoxin H-type 8 | chr1:26321479-26322993 FORWARD LENGTH=707	4.13851	3.48141	0.657092	0.00994135	-0.204674	0.168
AT1G29195.1_at	unknown protein; FUNCTIONS IN: molecular_function unknown; INVOLVED IN: biological_process unknown; LOCATED IN: chloroplast; EXPRESSED IN: 13 plant structures; EXPRESSED DURING: 4 anthesis, C globular stage, 4 leaf senescence stage, petal differentiation and expansion stage; BEST Arabidopsis thaliana protein match is: unknown protein (TAIR:AT2G30230.1); Has 180 Blast hits to 180 proteins in 14 sp…	5.15828	4.54171	0.616572	0.0185698	-0.199192	0.0827869
AT3G44300.1_at	NIT2, AtNIT2 | nitrilase 2 | chr3:15983311-15985535 FORWARD LENGTH=1423	5.36265	4.15013	1.21253	3.69043e-08	-0.198869	0.11513
AT3G44310.2_at	NIT1, ATNIT1, NITI | nitrilase 1 | chr3:15987074-15989086 FORWARD LENGTH=1205	7.69632	6.83573	0.860585	4.74947e-06	-0.198869	0.11513
AT3G44310.3_at	NIT1, ATNIT1, NITI | nitrilase 1 | chr3:15986864-15989025 FORWARD LENGTH=1180	10.3752	9.57435	0.800867	1.25713e-08	-0.198869	0.11513
AT1G03850.2_at	Glutaredoxin family protein | chr1:977102-977761 REVERSE LENGTH=660	7.33759	3.83037	3.50722	2.98697e-11	-0.191221	0.53878
AT1G12050.1_at	fumarylacetoacetase, putative | chr1:4072752-4076207 FORWARD LENGTH=1675	8.44069	7.74836	0.692326	1.17134e-05	-0.184904	0.0854112
AT3G18100.1_at	MYB4R1, AtMYB4R1 | myb domain protein 4r1 | chr3:6200578-6204583 FORWARD LENGTH=2655	3.92721	2.55414	1.37306	0.0136361	-0.180639	0.189402
AT3G51430.1_at	YLS2, SSL5 | Calcium-dependent phosphotriesterase superfamily protein | chr3:19086465-19088110 FORWARD LENGTH=1400	6.93038	6.08855	0.841826	0.0103752	-0.171632	0.513872
AT3G51430.2_at	YLS2 | Calcium-dependent phosphotriesterase superfamily protein | chr3:19086452-19088012 FORWARD LENGTH=1309	6.71827	6.09708	0.621185	0.00271935	-0.171632	0.513872
AT5G62480.2_at	ATGSTU9, GST14, GST14B, GSTU9 | glutathione S-transferase tau 9 | chr5:25088718-25089593 REVERSE LENGTH=729	5.99048	5.32991	0.660569	0.00374994	-0.170498	0.356323
AT3G50740.1_at	UGT72E1 | UDP-glucosyl transferase 72E1 | chr3:18855161-18856884 REVERSE LENGTH=1724	7.82615	7.1759	0.650244	0.000233495	-0.15843	0.324575
AT5G67430.1_at	Acyl-CoA N-acyltransferases (NAT) superfamily protein | chr5:26910315-26912103 FORWARD LENGTH=1522	6.26886	5.23625	1.03261	1.23499e-05	-0.157282	0.339411
AT5G67240.1_at	SDN3 | small RNA degrading nuclease 3 | chr5:26824236-26828170 REVERSE LENGTH=2639	7.40603	6.62251	0.783515	0.00300265	-0.150792	0.270486
AT4G30470.1_at	NAD(P)-binding Rossmann-fold superfamily protein | chr4:14894105-14896815 FORWARD LENGTH=1379	6.94926	6.34786	0.6014	0.00126661	-0.140563	0.416926
AT5G06750.3_at	Protein phosphatase 2C family protein | chr5:2086286-2088997 REVERSE LENGTH=1666	6.00783	5.31319	0.694642	9.66181e-05	-0.135053	0.370966
AT1G62570.1_at	FMO GS-OX4 | flavin-monooxygenase glucosinolate S-oxygenase 4 | chr1:23169136-23172105 FORWARD LENGTH=1779	6.045	5.3915	0.653494	0.00134525	-0.129781	0.743059
AT1G69260.1_at	AFP1 | ABI five binding protein | chr1:26039048-26040720 FORWARD LENGTH=1454	6.18399	5.27911	0.904882	0.00477479	-0.127217	0.324686
AT4G16745.2_at	Exostosin family protein | chr4:9411840-9414897 FORWARD LENGTH=2173	3.83225	3.21763	0.61463	0.000442541	-0.122593	0.498697
AT4G33040.1_at	Thioredoxin superfamily protein | chr4:15940561-15941330 REVERSE LENGTH=770	3.21769	2.33197	0.88572	0.000281654	-0.119458	0.504307
AT4G37980.1_at	ELI3-1, ELI3, ATCAD7, CAD7 | elicitor-activated gene 3-1 | chr4:17852441-17854500 FORWARD LENGTH=1501	5.9067	5.20913	0.697567	0.00278507	-0.119342	0.563004
AT5G22970.1_at	unknown protein; BEST Arabidopsis thaliana protein match is: unknown protein (TAIR:AT5G60000.1); Has 1807 Blast hits to 1807 proteins in 277 species: Archae - 0; Bacteria - 0; Metazoa - 736; Fungi - 347; Plants - 385; Viruses - 0; Other Eukaryotes - 339 (source: NCBI BLink). | chr5:7686253-7686779 REVERSE LENGTH=527	2.55168	1.74156	0.810116	0.00632405	-0.113084	0.491073
AT2G22120.1_at	RING/FYVE/PHD zinc finger superfamily protein | chr2:9393823-9397022 FORWARD LENGTH=1432	4.55446	3.53958	1.01487	0.0086534	-0.107495	0.429649
AT1G65690.1_at	Late embryogenesis abundant (LEA) hydroxyproline-rich glycoprotein family | chr1:24431430-24432953 REVERSE LENGTH=1026	4.60174	3.91106	0.69068	0.000722389	-0.107433	0.752552
AT2G38880.6_at	NF-YB1 | nuclear factor Y, subunit B1 | chr2:16238492-16240755 FORWARD LENGTH=900	2.58411	1.90491	0.679208	0.0369853	-0.107112	0.581853
AT4G14040.1_at	EDA38, SBP2 | selenium-binding protein 2 | chr4:8100349-8102875 REVERSE LENGTH=1853	9.01876	7.78034	1.23842	2.32022e-10	-0.0921485	0.591347
AT2G33480.2_at	ANAC041, NAC041 | NAC domain containing protein 41 | chr2:14181186-14182402 FORWARD LENGTH=1045	6.55448	5.83643	0.71805	0.000160987	-0.0915952	0.639006
AT1G79170.1_at	unknown protein; BEST Arabidopsis thaliana protein match is: unknown protein (TAIR:AT3G28590.1); Has 12 Blast hits to 12 proteins in 8 species: Archae - 0; Bacteria - 0; Metazoa - 1; Fungi - 0; Plants - 3; Viruses - 0; Other Eukaryotes - 8 (source: NCBI BLink). | chr1:29782273-29782622 FORWARD LENGTH=255	5.59086	4.84291	0.747958	0.00370482	-0.0822194	0.551534
AT4G23680.1_at	Polyketide cyclase/dehydrase and lipid transport superfamily protein | chr4:12336186-12337482 REVERSE LENGTH=751	7.82414	6.58131	1.24283	2.63005e-06	-0.0820998	0.877419
AT5G17010.2_at	Major facilitator superfamily protein | chr5:5587351-5592332 REVERSE LENGTH=1823	3.31859	2.69364	0.624954	0.0410139	-0.0798013	0.405948
AT5G47700.1_at	60S acidic ribosomal protein family | chr5:19327803-19328983 REVERSE LENGTH=675	2.43739	1.83175	0.605643	0.00289452	-0.0797193	0.629244
AT5G16120.1_at	alpha/beta-Hydrolases superfamily protein | chr5:5265939-5267979 FORWARD LENGTH=1369	4.27932	3.61816	0.661159	0.042856	-0.0732224	0.593611
AT1G74390.1_at	Polynucleotidyl transferase, ribonuclease H-like superfamily protein | chr1:27961537-27963847 REVERSE LENGTH=1765	6.31536	5.66122	0.654138	0.00486243	-0.0731684	0.629476
AT1G09420.2_at	G6PD4 | glucose-6-phosphate dehydrogenase 4 | chr1:3038469-3041873 REVERSE LENGTH=2237	5.27463	4.67097	0.60366	9.57787e-05	-0.0727723	0.695509
AT5G24210.1_at	alpha/beta-Hydrolases superfamily protein | chr5:8217335-8219619 FORWARD LENGTH=1355	5.32915	3.87081	1.45835	2.16685e-05	-0.0697073	0.775214
AT5G36130.1_at	Cytochrome P450 superfamily protein | chr5:14209293-14209811 REVERSE LENGTH=423	5.69292	4.60161	1.09131	0.000171152	-0.0657088	0.553988
AT4G33070.1_at	Thiamine pyrophosphate dependent pyruvate decarboxylase family protein | chr4:15952289-15954771 REVERSE LENGTH=2149	6.13993	5.52916	0.610769	0.00355959	-0.0656831	0.629439
AT1G26410.1_at	FAD-binding Berberine family protein | chr1:9138675-9140439 REVERSE LENGTH=1765	3.15794	2.54823	0.609707	0.0348377	-0.0647899	0.711974
AT5G26900.1_at	Transducin family protein / WD-40 repeat family protein | chr5:9463752-9465086 FORWARD LENGTH=1335	3.408	2.72339	0.684609	0.00802945	-0.0640997	0.508384
AT1G07860.1_at	BEST Arabidopsis thaliana protein match is: Protein kinase superfamily protein (TAIR:AT1G07870.2); Has 7 Blast hits to 7 proteins in 4 species: Archae - 0; Bacteria - 0; Metazoa - 0; Fungi - 0; Plants - 7; Viruses - 0; Other Eukaryotes - 0 (source: NCBI BLink). | chr1:2428911-2429431 REVERSE LENGTH=439	2.80459	1.88929	0.915297	0.0130869	-0.0540356	0.718913
AT1G17250.1_at	AtRLP3, RLP3 | receptor like protein 3 | chr1:5901169-5903439 REVERSE LENGTH=2271	5.26914	4.5368	0.732333	0.00339309	-0.0408561	0.759084
AT4G02280.1_at	SUS3, ATSUS3 | sucrose synthase 3 | chr4:994927-998967 FORWARD LENGTH=2917	5.87282	4.79674	1.07608	0.000100769	-0.0372025	0.772488
AT5G24850.1_at	CRY3 | cryptochrome 3 | chr5:8535282-8538107 REVERSE LENGTH=1789	5.12035	4.12402	0.996325	2.13058e-05	-0.0313274	0.826794
AT1G18970.1_at	GLP4 | germin-like protein 4 | chr1:6554568-6555377 REVERSE LENGTH=810	3.69174	3.00675	0.684988	0.00914739	-0.0260015	0.83036
AT3G43930.1_at	BRCT domain-containing DNA repair protein | chr3:15760817-15763330 REVERSE LENGTH=1707	3.18799	1.97027	1.21772	0.00124422	-0.0257018	0.830567
AT5G56470.1_at	FAD-dependent oxidoreductase family protein | chr5:22869060-22869958 FORWARD LENGTH=759	4.19548	3.52595	0.669534	0.0295231	-0.0247645	0.905857
AT2G40316.1_at	FUNCTIONS IN: molecular_function unknown; LOCATED IN: endomembrane system; EXPRESSED IN: 22 plant structures; EXPRESSED DURING: 13 growth stages; CONTAINS InterPro DOMAIN/s: Autophagy-related protein 27 (InterPro:IPR018939); Has 138 Blast hits to 138 proteins in 57 species: Archae - 0; Bacteria - 0; Metazoa - 32; Fungi - 62; Plants - 33; Viruses - 0; Other Eukaryotes - 11 (source: NCBI BLink). | …	3.43323	2.37119	1.06204	0.0104542	-0.0241917	0.878714
AT1G08270.1_at	CONTAINS InterPro DOMAIN/s: MIT (InterPro:IPR007330); BEST Arabidopsis thaliana protein match is: AAA-type ATPase family protein (TAIR:AT2G27600.1); Has 1133 Blast hits to 1133 proteins in 252 species: Archae - 47; Bacteria - 0; Metazoa - 540; Fungi - 145; Plants - 223; Viruses - 0; Other Eukaryotes - 178 (source: NCBI BLink). | chr1:2606926-2607337 REVERSE LENGTH=412	3.06436	1.84701	1.21735	0.0216343	-0.0178697	0.870827
AT5G28780.1_at	PIF1 helicase | chr5:10812907-10814173 REVERSE LENGTH=1014	3.3418	2.74045	0.601356	0.0173807	-0.0153688	0.867223
AT2G40780.1_at	Nucleic acid-binding, OB-fold-like protein | chr2:17021505-17022916 FORWARD LENGTH=1054	4.0209	3.36497	0.655927	0.0214745	-0.00807395	0.967983
AT1G23760.1_at	JP630, PG3 | BURP domain-containing protein | chr1:8402046-8404301 FORWARD LENGTH=2119	5.61381	4.9466	0.667202	1.999e-06	-0.00640494	0.955186
AT5G37970.1_at	S-adenosyl-L-methionine-dependent methyltransferases superfamily protein | chr5:15123089-15124684 REVERSE LENGTH=1239	3.69766	2.90278	0.794877	0.00581373	-0.00636343	0.947396
AT1G70790.2_at	Calcium-dependent lipid-binding (CaLB domain) family protein | chr1:26700412-26702342 FORWARD LENGTH=872	6.42289	5.79822	0.624666	0.00112951	-0.00174493	0.993172
AT2G15220.1_at	Plant basic secretory protein (BSP) family protein | chr2:6608659-6609506 FORWARD LENGTH=848	6.82795	6.05755	0.770401	0.00356835	0.000132717	0.999322
AT3G12955.1_at	SAUR-like auxin-responsive protein family chr3:4135500-4136143 REVERSE LENGTH=644	4.64927	4.04028	0.60899	0.000177315	0.00148192	0.989945
AT2G32170.1_at	S-adenosyl-L-methionine-dependent methyltransferases superfamily protein | chr2:13666456-13671754 FORWARD LENGTH=2365	6.27355	5.51064	0.762915	0.0278922	0.00267528	0.97975
AT1G15960.1_at	NRAMP6, ATNRAMP6 | NRAMP metal ion transporter 6 | chr1:5481665-5485082 REVERSE LENGTH=2137	4.32659	3.60165	0.724933	0.00558457	0.00324771	0.981745
AT4G10400.1_at	F-box/RNI-like/FBD-like domains-containing protein | chr4:6446209-6448136 REVERSE LENGTH=1604	2.96312	2.17272	0.790399	0.000512877	0.00642339	0.964784
AT5G48010.2_at	THAS, THAS1 | thalianol synthase 1 | chr5:19456960-19461689 FORWARD LENGTH=2493	7.71708	6.76838	0.9487	0.000299058	0.00893474	0.927765
AT1G26390.1_at	FAD-binding Berberine family protein | chr1:9130017-9131779 REVERSE LENGTH=1763	4.4438	3.79704	0.646767	0.00775502	0.00992853	0.979068
AT5G25130.1_at	CYP71B12 | cytochrome P450, family 71, subfamily B, polypeptide 12 | chr5:8668299-8670194 FORWARD LENGTH=1649	7.06085	5.18248	1.87837	7.42236e-09	0.011185	0.932114
AT5G47720.5_at	Thiolase family protein | chr5:19331657-19334427 FORWARD LENGTH=1782	6.39407	5.77916	0.614909	0.000584991	0.0151072	0.899409
AT3G14680.1_at	CYP72A14 | cytochrome P450, family 72, subfamily A, polypeptide 14 | chr3:4934420-4936563 FORWARD LENGTH=1698	6.01512	5.17453	0.840594	0.000107976	0.0163143	0.894563
AT2G16700.1_at	ADF5, ATADF5 | actin depolymerizing factor 5 | chr2:7244608-7245741 FORWARD LENGTH=815	3.07237	2.22062	0.851747	0.00178369	0.0168904	0.92309
AT5G26000.2_at	TGG1, BGLU38 | thioglucoside glucohydrolase 1 | chr5:9079505-9082384 REVERSE LENGTH=1836	12.0691	10.9795	1.08968	1.06166e-09	0.0176426	0.901477
AT5G61960.1_at	AML1, ML1 | MEI2-like protein 1 | chr5:24878521-24884720 REVERSE LENGTH=3886	5.68408	4.80102	0.883058	0.0490433	0.0180361	0.919962
AT4G37295.1_at	unknown protein; FUNCTIONS IN: molecular_function unknown; INVOLVED IN: biological_process unknown; LOCATED IN: endomembrane system; EXPRESSED IN: stem, root, leaf; EXPRESSED DURING: LP.06 six leaves visible, LP.04 four leaves visible; Has 30201 Blast hits to 17322 proteins in 780 species: Archae - 12; Bacteria - 1396; Metazoa - 17338; Fungi - 3422; Plants - 5037; Viruses - 0; Other Eukaryotes - …	4.22643	3.59251	0.633923	0.000488554	0.018907	0.896941
AT2G07140.1_at	F-box and associated interaction domains-containing protein | chr2:2957561-2959851 FORWARD LENGTH=1329	2.84846	2.21851	0.629955	0.00010447	0.0198791	0.84473
AT3G14020.1_at	NF-YA6 | nuclear factor Y, subunit A6 | chr3:4642280-4644301 FORWARD LENGTH=1241	7.13713	6.52803	0.6091	9.17923e-05	0.0212417	0.862328
AT1G29200.1_at	O-fucosyltransferase family protein | chr1:10207927-10210622 FORWARD LENGTH=2120	2.32284	1.64973	0.673113	0.0410849	0.0237876	0.868611
AT1G04380.1_at	2-oxoglutarate (2OG) and Fe(II)-dependent oxygenase superfamily protein | chr1:1176921-1178407 REVERSE LENGTH=1282	2.8556	2.25753	0.598066	0.00123961	0.0254593	0.797175
AT2G44300.1_at	Bifunctional inhibitor/lipid-transfer protein/seed storage 2S albumin superfamily protein | chr2:18307309-18308349 REVERSE LENGTH=837	4.50156	3.73618	0.765378	0.00117558	0.0260341	0.865499
AT1G09160.1_at	Protein phosphatase 2C family protein | chr1:2952771-2955667 REVERSE LENGTH=1934	4.84798	3.30195	1.54603	0.0146108	0.0294752	0.792668
AT5G11950.1_at	Putative lysine decarboxylase family protein | chr5:3854968-3856983 FORWARD LENGTH=923	7.28781	6.51771	0.770101	0.00765873	0.0296715	0.758057
AT3G50650.1_at	GRAS family transcription factor | chr3:18806258-18808210 REVERSE LENGTH=1953	5.14376	4.12266	1.0211	1.11886e-06	0.0325181	0.873338
AT4G28870.1_at	unknown protein; BEST Arabidopsis thaliana protein match is: unknown protein (TAIR:AT1G49680.1); Has 22985 Blast hits to 1198 proteins in 188 species: Archae - 0; Bacteria - 21210; Metazoa - 895; Fungi - 112; Plants - 141; Viruses - 114; Other Eukaryotes - 513 (source: NCBI BLink). | chr4:14250421-14250720 FORWARD LENGTH=300	8.1693	7.4998	0.6695	0.00256725	0.03684	0.705666
AT5G40850.2_at	UPM1 | urophorphyrin methylase 1 | chr5:16366353-16368923 FORWARD LENGTH=1750	9.29015	8.50749	0.782658	1.82224e-05	0.0372214	0.783488
AT4G31970.1_at	CYP82C2 | cytochrome P450, family 82, subfamily C, polypeptide 2 | chr4:15462408-15464358 FORWARD LENGTH=1572	6.55546	5.03496	1.5205	0.00013372	0.0417827	0.866232
AT4G36880.1_at	CP1 | cysteine proteinase1 | chr4:17374458-17376225 REVERSE LENGTH=1410	4.3761	3.55673	0.81937	0.000242173	0.0442754	0.640868
AT2G19500.1_at	CKX2, ATCKX2 | cytokinin oxidase 2 | chr2:8444204-8447355 REVERSE LENGTH=1667	4.35704	3.35566	1.00138	0.000306934	0.0446631	0.785109
AT2G06005.1_at	FIP1 | FRIGIDA interacting protein 1 | chr2:2332547-2336156 FORWARD LENGTH=1238	6.11593	5.17516	0.940764	0.0286666	0.0475929	0.71379
AT1G66200.2_at	ATGSR2, GSR2, GLN1;2 | glutamine synthase clone F11 | chr1:24655210-24657638 REVERSE LENGTH=1279	9.36312	8.70217	0.660947	0.00123591	0.0532309	0.725061
AT3G07960.1_at	Phosphatidylinositol-4-phosphate 5-kinase family protein | chr3:2534887-2538372 FORWARD LENGTH=2817	3.79755	3.19613	0.601416	0.00281987	0.0553603	0.62447
AT3G52060.2_at	Core-2/I-branching beta-1,6-N-acetylglucosaminyltransferase family protein | chr3:19310533-19312286 REVERSE LENGTH=1754	6.38949	5.65225	0.737243	2.37955e-05	0.0571724	0.749502
AT5G15860.2_at	ATPCME, PCME | prenylcysteine methylesterase | chr5:5178505-5181290 REVERSE LENGTH=1715	5.43234	4.68151	0.750834	0.000137992	0.0638962	0.553029
AT1G07570.2_at	APK1A, APK1 | Protein kinase superfamily protein | chr1:2331226-2333633 REVERSE LENGTH=1576	3.3219	2.25606	1.06584	0.0188567	0.0646502	0.66145
AT5G23360.1_at	GRAM domain-containing protein / ABA-responsive protein-related | chr5:7861740-7862697 FORWARD LENGTH=958	3.79929	2.70272	1.09657	0.000348299	0.0715029	0.463017
AT1G80530.1_at	Major facilitator superfamily protein | chr1:30277952-30280324 REVERSE LENGTH=2035	6.41893	5.64062	0.778309	2.51435e-06	0.0738906	0.55333
AT5G49990.1_at	Xanthine/uracil permease family protein | chr5:20337641-20341881 REVERSE LENGTH=1935	7.03299	6.10869	0.924294	1.73453e-06	0.0859474	0.572667
AT4G04450.1_at	WRKY42, AtWRKY42 | WRKY family transcription factor | chr4:2218379-2221114 FORWARD LENGTH=1588	5.53929	4.44265	1.09663	5.47582e-05	0.0910698	0.438718
AT5G45080.1_at	AtPP2-A6, PP2-A6 | phloem protein 2-A6 | chr5:18191575-18193207 REVERSE LENGTH=1179	5.42448	4.66258	0.761906	7.72426e-05	0.0916821	0.425174
AT3G12520.1_at	SULTR4;2 | sulfate transporter 4;2 | chr3:3967816-3971927 REVERSE LENGTH=2230	6.28764	5.61511	0.672532	0.0400934	0.107954	0.54309
AT4G10970.2_at	unknown protein; BEST Arabidopsis thaliana protein match is: unknown protein (TAIR:AT4G23910.2); Has 35333 Blast hits to 34131 proteins in 2444 species: Archae - 798; Bacteria - 22429; Metazoa - 974; Fungi - 991; Plants - 531; Viruses - 0; Other Eukaryotes - 9610 (source: NCBI BLink). | chr4:6719517-6722220 REVERSE LENGTH=1047	4.54922	3.41575	1.13348	0.0482178	0.109608	0.48892
AT1G28260.1_at	Telomerase activating protein Est1 | chr1:9875600-9879174 REVERSE LENGTH=3211	6.71572	6.07934	0.63637	0.0102279	0.112265	0.466948
AT5G15610.1_at	Proteasome component (PCI) domain protein | chr5:5079513-5082205 FORWARD LENGTH=1671	2.54116	1.88417	0.656996	0.0170364	0.113277	0.245232
AT1G67550.1_at	URE | urease | chr1:25312740-25317395 FORWARD LENGTH=3103	6.64926	5.00833	1.64094	5.22592e-10	0.117876	0.346852
AT5G36140.1_at	CYP716A2 | cytochrome P450, family 716, subfamily A, polypeptide 2 | chr5:14212212-14213259 REVERSE LENGTH=957	5.54528	4.45817	1.08711	0.000664109	0.120665	0.393211
AT2G47890.2_at	B-box type zinc finger protein with CCT domain | chr2:19607996-19609632 FORWARD LENGTH=1487	8.79717	7.45196	1.34521	6.20006e-10	0.121088	0.332531
AT5G38910.1_at	RmlC-like cupins superfamily protein | chr5:15578811-15579584 FORWARD LENGTH=669	6.88561	4.6188	2.26682	2.94585e-09	0.126489	0.548486
AT1G20880.1_at	RNA-binding (RRM/RBD/RNP motifs) family protein | chr1:7262043-7265438 REVERSE LENGTH=2091	5.41601	4.71005	0.705954	0.000562878	0.126512	0.412038
AT4G19660.1_at	NPR4, ATNPR4 | NPR1-like protein 4 | chr4:10696266-10698243 REVERSE LENGTH=1725	6.71474	5.8423	0.872445	6.50821e-06	0.127411	0.285934
AT2G46270.2_at	GBF3 | G-box binding factor 3 | chr2:19000191-19003403 FORWARD LENGTH=1864	7.56137	6.86689	0.694474	0.00836516	0.128683	0.390962
AT5G66930.1_at	unknown protein; CONTAINS InterPro DOMAIN/s: Protein of unknown function DUF1649 (InterPro:IPR012445); Has 236 Blast hits to 236 proteins in 105 species: Archae - 0; Bacteria - 0; Metazoa - 93; Fungi - 70; Plants - 56; Viruses - 0; Other Eukaryotes - 17 (source: NCBI BLink). | chr5:26725856-26727752 FORWARD LENGTH=1091	3.00532	2.09823	0.90709	0.0270259	0.132425	0.302353
AT4G25360.1_at	TBL18 | TRICHOME BIREFRINGENCE-LIKE 18 | chr4:12969577-12972644 FORWARD LENGTH=2215	3.92476	2.70526	1.2195	0.00512655	0.133479	0.244353
AT1G77120.1_at	ADH1, ADH, ATADH, ATADH1 | alcohol dehydrogenase 1 | chr1:28975394-28977417 FORWARD LENGTH=1456	6.90791	6.1112	0.796705	0.027218	0.159662	0.353571
AT4G32010.1_at	HSL1, HSI2-L1, VAL2 | HSI2-like 1 | chr4:15479524-15485353 FORWARD LENGTH=3468	7.53235	6.85232	0.68002	2.84104e-07	0.161172	0.157629
AT1G68570.1_at	Major facilitator superfamily protein | chr1:25746736-25750275 FORWARD LENGTH=2031	8.29975	7.04739	1.25236	0.000432073	0.162103	0.395532
AT3G07180.2_at	GPI transamidase component PIG-S-related | chr3:2282237-2285513 REVERSE LENGTH=1621	4.02413	2.97404	1.05009	0.0361695	0.166602	0.137442
AT1G26240.1_at	Proline-rich extensin-like family protein | chr1:9078140-9079576 REVERSE LENGTH=1437	5.79121	4.15323	1.63798	9.77251e-05	0.167596	0.178756
AT2G20650.1_at	RING/U-box superfamily protein | chr2:8903676-8907339 REVERSE LENGTH=2189	2.56922	1.83774	0.731478	0.0203592	0.177547	0.207027
AT1G63650.1_at	EGL3, EGL1, ATMYC-2 | basic helix-loop-helix (bHLH) DNA-binding superfamily protein | chr1:23599653-23602902 FORWARD LENGTH=2115	2.6456	1.84734	0.798255	0.0147733	0.178988	0.180893
AT5G16140.1_at	Peptidyl-tRNA hydrolase family protein | chr5:5270170-5271921 REVERSE LENGTH=951	2.89743	2.07583	0.821607	0.0301924	0.194175	0.331542
AT1G80290.2_at	Nucleotide-diphospho-sugar transferases superfamily protein | chr1:30188364-30189574 FORWARD LENGTH=1070	4.90849	4.26955	0.638935	0.00809685	0.196498	0.0531706
AT3G54680.1_at	proteophosphoglycan-related | chr3:20244389-20246080 FORWARD LENGTH=1206	7.65365	7.05585	0.597794	0.00376341	0.197603	0.150217
AT1G11310.1_at	MLO2, ATMLO2, PMR2 | Seven transmembrane MLO family protein | chr1:3800738-3804185 REVERSE LENGTH=2198	3.14497	1.929	1.21597	0.00734969	0.200634	0.13324
AT3G13062.2_at	Polyketide cyclase/dehydrase and lipid transport superfamily protein | chr3:4184569-4187453 FORWARD LENGTH=1716	4.64102	3.72202	0.918995	0.00994589	0.214245	0.358816
AT3G03300.3_at	DCL2 | dicer-like 2 | chr3:767926-775248 REVERSE LENGTH=4580	6.0306	5.35818	0.672427	0.00137505	0.215925	0.137785
AT1G05700.1_at	Leucine-rich repeat transmembrane protein kinase protein | chr1:1709796-1713245 FORWARD LENGTH=2559	4.29875	3.54378	0.754973	0.000128916	0.216577	0.0716698
AT1G05570.1_at	CALS1, GSL06, ATGSL6, ATGSL06, GSL6 | callose synthase 1 | chr1:1647706-1659437 REVERSE LENGTH=6231	7.23546	5.82082	1.41464	0.00167309	0.216771	0.162407
AT1G05570.2_at	CALS1 | callose synthase 1 | chr1:1647706-1659437 REVERSE LENGTH=6108	7.38549	6.42799	0.957497	8.45885e-08	0.216771	0.162407
AT1G34220.1_at	Regulator of Vps4 activity in the MVB pathway protein | chr1:12462849-12466000 REVERSE LENGTH=2292	4.08684	2.91656	1.17028	0.0301617	0.223433	0.162795
AT1G33060.2_at	ANAC014, NAC014 | NAC 014 | chr1:11975342-11978521 REVERSE LENGTH=2163	5.48787	4.89038	0.59749	0.000397141	0.223949	0.135531
AT4G10380.1_at	NIP5;1, NLM6, NLM8 | NOD26-like intrinsic protein 5;1 | chr4:6431236-6434822 REVERSE LENGTH=1521	5.86583	5.26986	0.595965	0.00455331	0.224768	0.19675
AT1G51690.1_at	ATB ALPHA, B ALPHA | protein phosphatase 2A 55 kDa regulatory subunit B alpha isoform | chr1:19164063-19170446 FORWARD LENGTH=3741	3.16681	2.2885	0.878306	0.0457317	0.226311	0.192982
AT1G51070.2_at	bHLH115 | basic helix-loop-helix (bHLH) DNA-binding superfamily protein | chr1:18927877-18929680 FORWARD LENGTH=1187	7.13952	6.16908	0.970446	3.19997e-07	0.231146	0.1782
AT2G30620.1_at	winged-helix DNA-binding transcription factor family protein | chr2:13044931-13046511 FORWARD LENGTH=1495	6.09654	5.47025	0.626291	0.0279221	0.239974	0.0388681
AT5G43270.2_at	SPL2 | squamosa promoter binding protein-like 2 | chr5:17360305-17363773 REVERSE LENGTH=1621	4.83478	3.95572	0.879064	0.00876569	0.240031	0.346673
AT1G04350.1_at	2-oxoglutarate (2OG) and Fe(II)-dependent oxygenase superfamily protein | chr1:1165165-1166768 FORWARD LENGTH=1444	6.18784	5.43646	0.75138	1.30036e-05	0.261061	0.147092
AT4G17030.1_at	ATEXLB1, EXPR, AT-EXPR, ATEXPR1, ATHEXP BETA 3.1, EXLB1 | expansin-like B1 | chr4:9581586-9583290 REVERSE LENGTH=1093	5.95235	4.95471	0.997632	9.96869e-05	0.261206	0.273199
AT3G19230.1_at	Leucine-rich repeat (LRR) family protein | chr3:6661088-6663519 REVERSE LENGTH=1560	5.43011	4.59733	0.832773	4.46913e-05	0.262795	0.169293
AT1G24400.1_at	LHT2, AATL2, ATLHT2 | lysine histidine transporter 2 | chr1:8651407-8653828 REVERSE LENGTH=1749	6.72625	5.96242	0.763831	2.84357e-06	0.275518	0.141481
AT1G50590.1_at	RmlC-like cupins superfamily protein | chr1:18732378-18734053 REVERSE LENGTH=933	3.57072	2.84081	0.729916	0.000172356	0.287889	0.171893
AT3G57040.1_at	ARR9, ATRR4 | response regulator 9 | chr3:21109614-21111432 FORWARD LENGTH=1354	6.0388	5.36164	0.677159	0.00683426	0.291245	0.26341
AT5G62760.3_at	P-loop containing nucleoside triphosphate hydrolases superfamily protein | chr5:25204472-25209508 REVERSE LENGTH=2308	4.03876	2.44635	1.59241	0.00688685	0.306534	0.0302937
AT3G43430.1_at	RING/U-box superfamily protein | chr3:15354535-15355304 REVERSE LENGTH=770	5.11549	4.28485	0.830631	9.99758e-08	0.308294	0.0390778
AT1G68540.1_at	NAD(P)-binding Rossmann-fold superfamily protein | chr1:25720026-25721410 FORWARD LENGTH=1134	5.94974	4.55248	1.39727	0.000265328	0.350655	0.0104111
AT3G61880.1_at	CYP78A9 | cytochrome p450 78a9 | chr3:22905868-22907958 REVERSE LENGTH=1919	5.44169	4.07452	1.36717	0.000725187	0.364625	0.0133411
AT5G63530.2_at	ATFP3, FP3 | farnesylated protein 3 | chr5:25433341-25435700 FORWARD LENGTH=1191	7.51349	6.78741	0.726079	0.000498151	0.38679	0.0190088
AT2G04270.3_at	RNEE/G | RNAse E/G-like | chr2:1476110-1479445 FORWARD LENGTH=2179	2.81645	1.59278	1.22367	0.0203632	0.396388	0.0124865
AT5G65890.1_at	ACR1 | ACT domain repeat 1 | chr5:26354909-26357866 FORWARD LENGTH=1783	5.69696	4.68883	1.00813	0.0243698	0.400671	0.00576953
AT1G69440.1_at	AGO7, ZIP | Argonaute family protein | chr1:26101527-26105166 REVERSE LENGTH=3161	6.31104	5.02909	1.28195	2.8494e-06	0.418094	0.0488788
AT2G18230.1_at	AtPPa2, PPa2 | pyrophosphorylase 2 | chr2:7931923-7934329 REVERSE LENGTH=1004	8.73637	7.82319	0.913178	0.00253304	0.424152	0.00483054
AT4G34000.1_at	ABF3, DPBF5 | abscisic acid responsive elements-binding factor 3 | chr4:16295558-16298255 FORWARD LENGTH=1985	6.81819	6.19018	0.628012	0.0223503	0.449931	0.00393179
AT5G20885.1_at	RING/U-box superfamily protein | chr5:7083965-7084734 REVERSE LENGTH=770	6.47596	5.84297	0.632991	4.31302e-05	0.459283	0.00148841
AT3G28007.1_at	SWEET4, AtSWEET4 | Nodulin MtN3 family protein | chr3:10408092-10409745 REVERSE LENGTH=1019	4.56121	3.53891	1.0223	0.0140638	0.470229	0.0604698
AT2G37240.1_at	Thioredoxin superfamily protein | chr2:15639939-15641763 REVERSE LENGTH=1086	8.33499	7.72001	0.614984	1.90336e-06	0.475369	0.0382495
AT3G46130.2_at	ATMYB48-1 | myb domain protein 48 | chr3:16945364-16946461 FORWARD LENGTH=995	5.93026	4.98099	0.949267	8.45219e-05	0.56852	0.00274537
AT3G46130.4_at	MYB48 | myb domain protein 48 | chr3:16945525-16946376 FORWARD LENGTH=711	7.04793	6.1589	0.889033	0.00658504	0.56852	0.00274537
AT1G73390.4_at	Endosomal targeting BRO1-like domain-containing protein | chr1:27590810-27595142 REVERSE LENGTH=1867	7.17962	6.49495	0.68467	0.00258749	0.575052	0.000483581
AT3G51895.1_at	SULTR3;1, AST12 | sulfate transporter 3;1 | chr3:19251287-19255760 REVERSE LENGTH=2276	7.44837	6.59916	0.849213	0.0352912	0.924159	0.000283427
AT3G56080.1_at	S-adenosyl-L-methionine-dependent methyltransferases superfamily protein | chr3:20810309-20813036 REVERSE LENGTH=2098	5.78414	4.66342	1.12072	2.54715e-05	1.03202	0.000204419
AT5G25110.1_at	CIPK25, SnRK3.25 | CBL-interacting protein kinase 25 | chr5:8657626-8659322 REVERSE LENGTH=1697	3.00222	2.2136	0.788616	0.00751778	1.45843	0.000263199
AT2G01890.1_at	PAP8, ATPAP8 | purple acid phosphatase 8 | chr2:396768-399208 REVERSE LENGTH=1265	7.49183	6.71961	0.772228	0.000207452	1.64142	0.00113609
